# Supplementary material for: Prevalence and diversity of Aphanomyces astaci in cambarid crayfish of Pennsylvania: where native and introduced hosts meet
Source: Parasitology. 2025 Jan 23;152(1):92–105. doi: 10.1017/S0031182025000022 (PMC12088921; doi:10.1017/S0031182025000022)
Supplement: Petrusek et al. supplementary material 2 — Petrusek et al. supplementary material [file S0031182025000022sup002.xlsx]

## Sheet: Table S1
Supplementary Table S1. List of analysed individuals with results of A. astaci detection.
						Strand et al. (2023) assay			Vralstad et al. (2009) assay
Locality	Site No.	Sample code	Species	Sampled on	Weight (mg)	A.astaci	agent level	PFU	A.astaci	agent level	PFU	genotyped	Tissue
1: East Branch White Clay Creek [D]	1	US-1	Faxonius limosus	2018-08-16	220	Yes	A3	71	Yes	A3	69		part of abdominal cuticle; 5 uropods
1: East Branch White Clay Creek [D]	1	US-2	Faxonius limosus	2018-08-16	172	Yes	A3	73	Yes	A3	112		part of abdominal cuticle; 5 uropods
1: East Branch White Clay Creek [D]	1	US-3	Faxonius limosus	2018-08-16	137	Yes	A3	50	Yes	A3	107		part of abdominal cuticle; 5 uropods
1: East Branch White Clay Creek [D]	1	US-4	Faxonius limosus	2018-08-16	39	NA	NA	NA	No	A0	0		abdominal cuticle; uropod
1: East Branch White Clay Creek [D]	1	US-5	Faxonius limosus	2018-08-16	22	NA	NA	NA	No	A0	0		5 uropods
1: East Branch White Clay Creek [D]	1	US-6	Faxonius limosus	2018-08-16	29	Yes	A3	63	Yes	A3	122		abdominal cuticle; 5 uropods
1: East Branch White Clay Creek [D]	1	US-7	Faxonius limosus	2018-08-16	29	NA	NA	NA	No	A0	0		abdominal cuticle; 5 uropods
1: East Branch White Clay Creek [D]	1	US-8	Faxonius limosus	2018-08-16	26	Yes	A2	26	Yes	A2	42		abdominal cuticle; 5 uropods
2: Chester Creek [D]	2	US-9	Faxonius limosus	2018-08-14	50	NA	NA	NA	No	A0	0		abdominal cuticle; 2 uropods
2: Chester Creek [D]	2	US-10	Faxonius limosus	2018-08-14	71	NA	NA	NA	No	A0	0		abdominal cuticle; 3 uropods
2: Chester Creek [D]	2	US-11	Faxonius limosus	2018-08-14	48	NA	NA	NA	No	A0	0		abdominal cuticle; 5 uropods
2: Chester Creek [D]	2	US-12	Faxonius limosus	2018-08-14	37	NA	NA	NA	No	A0	0		abdominal cuticle; 3 uropods
2: Chester Creek [D]	2	US-13	Faxonius limosus	2018-08-14	17	NA	NA	NA	No	A0	0		5 uropods
2: Chester Creek [D]	2	US-14	Faxonius limosus	2018-08-14	36	NA	NA	NA	No	A0	0		abdominal cuticle; 5 uropods
3: West Branch Red Clay Creek [D]	3	US-15	Faxonius limosus	2018-08-15	62	Yes	A2	25	Yes	A3	68		abdominal cuticle; 3 uropods
3: West Branch Red Clay Creek [D]	3	US-16	Faxonius limosus	2018-08-15	35	NA	NA	NA	No	A0	0		abdominal cuticle; uropod
3: West Branch Red Clay Creek [D]	3	US-17	Faxonius limosus	2018-08-15	55	Yes	A3	160	Yes	A3	204		abdominal cuticle; uropod
3: West Branch Red Clay Creek [D]	3	US-18	Faxonius limosus	2018-08-15	36	Yes	A2	36	Yes	A3	182		abdominal cuticle; 3 uropods
3: West Branch Red Clay Creek [D]	3	US-19	Faxonius limosus	2018-08-15	10	NA	NA	NA	No	A0	0		abdominal cuticle
3: West Branch Red Clay Creek [D]	3	US-20	Faxonius limosus	2018-08-15	32	NA	NA	NA	No	A0	0		abdominal cuticle; uropod
4: West Branch White Clay Creek [D]	4	US-21	Faxonius limosus	2018-08-16	56	Yes	A3	172	Yes	A3	551	YES	abdominal cuticle; 5 uropods
4: West Branch White Clay Creek [D]	4	US-22	Faxonius limosus	2018-08-16	55	Yes	A3	224	Yes	A3	237		abdominal cuticle; 3 uropods
4: West Branch White Clay Creek [D]	4	US-23	Faxonius limosus	2018-08-16	29	Yes	A2	19	Yes	A2	47		abdominal cuticle; 5 uropods
4: West Branch White Clay Creek [D]	4	US-24	Faxonius limosus	2018-08-16	38	Yes	A2	18	Yes	A2	36		abdominal cuticle; 5 uropods
4: West Branch White Clay Creek [D]	4	US-25	Faxonius limosus	2018-08-16	23	Yes	A3	294	Yes	A3	556	YES	abdominal cuticle; 2 uropods
4: West Branch White Clay Creek [D]	4	US-26	Faxonius limosus	2018-08-16	60	Yes	A3	186	Yes	A3	237		abdominal cuticle; 2 uropods
4: West Branch White Clay Creek [D]	4	US-27	Faxonius limosus	2018-08-16	44	Yes	A3	260	Yes	A3	539	YES	abdominal cuticle; 2 uropods
5: Broad Run #2 [D]	5	US-28	Cambarus bartonii	2018-08-13	56	Yes	A2	12	Yes	A2	39		abdominal cuticle
5: Broad Run #2 [D]	5	US-29	Cambarus bartonii	2018-08-13	69	Yes	A2	20	Yes	A3	63		abdominal cuticle; 3 uropods
5: Broad Run #2 [D]	5	US-30	Faxonius limosus	2018-08-13	66	Yes	A3	68	Yes	A3	96		abdominal cuticle; 3 uropods
5: Broad Run #2 [D]	5	US-31	Faxonius limosus	2018-08-13	38	Yes	A2	45	Yes	A3	123		abdominal cuticle; 3 uropods
6: Broad Run #1 [D]	6	US-32	Faxonius limosus	2018-08-13	145	NA	NA	NA	No	A0	0		abdominal cuticle; telson; 4 uropods
6: Broad Run #1 [D]	6	US-33	Faxonius limosus	2018-08-13	30	NA	NA	NA	No	A0	0		abdominal cuticle; telson; 4 uropods
6: Broad Run #1 [D]	6	US-34	Faxonius limosus	2018-08-13	91	NA	NA	NA	Yes	A3	218		abdominal cuticle; 3 uropods
7: Broad Run at bridge [D]	7	US-35	Faxonius limosus	2018-08-15	112	NA	NA	NA	Yes	A2	47		abdominal cuticle; 2 uropods
7: Broad Run at bridge [D]	7	US-36	Faxonius limosus	2018-08-15	95	NA	NA	NA	No	A0	0		abdominal cuticle; 4 uropods
7: Broad Run at bridge [D]	7	US-37	Faxonius limosus	2018-08-15	90	No	A0	0	Yes	A2	10		abdominal cuticle; 2 uropods
7: Broad Run at bridge [D]	7	US-38	Faxonius limosus	2018-08-15	22	NA	NA	NA	No	A0	0		abdominal cuticle; 4 uropods
7: Broad Run at bridge [D]	7	US-39	Faxonius limosus	2018-08-15	10	NA	NA	NA	No	A0	0		abdominal cuticle; 1 uropod
7: Broad Run at bridge [D]	7	US-40	Faxonius limosus	2018-08-15	79	NA	NA	NA	No	A0	0		abdominal cuticle; telson; 4 uropods
7: Broad Run at bridge [D]	7	US-41	Faxonius limosus	2018-08-15	39	NA	NA	NA	No	A0	0		abdominal cuticle; 3 uropods
8: Furnace Run [S]	8	US-42	Cambarus bartonii	2018-09-22	39	NA	NA	NA	No	A0	0		abdominal cuticle; 3 uropods
8: Furnace Run [S]	8	US-43	Cambarus bartonii	2018-09-22	65	NA	NA	NA	No	A0	0		abdominal cuticle; 3 uropods
8: Furnace Run [S]	8	US-44	Cambarus bartonii	2018-09-22	65	NA	NA	NA	No	A0	0		abdominal cuticle; 2 uropods
8: Furnace Run [S]	8	US-45	Cambarus bartonii	2018-09-22	70	NA	NA	NA	No	A0	0		abdominal cuticle; 3 uropods
9: French Creek, downstream [D]	9	US-46	Cambarus bartonii	2017-09-20	63	Yes	A2	6	Yes	A2	11		abdominal cuticle; 2 uropods
9: French Creek, downstream [D]	9	US-47	Faxonius limosus	2017-09-20	132	NA	NA	NA	No	A0	0		abdominal cuticle; 1 uropod
9: French Creek, downstream [D]	9	US-48	Faxonius rusticus	2017-09-20	96	Yes	A3	97	Yes	A3	358		abdominal cuticle; 2 uropods
9: French Creek, downstream [D]	9	US-49	Faxonius rusticus	2017-09-20	81	Yes	A2	5	Yes	A2	26		abdominal cuticle; 1 uropod
9: French Creek, downstream [D]	9	US-50	Faxonius rusticus	2017-09-20	124	Yes	A2	26	Yes	A2	31		abdominal cuticle; 3 uropods
9: French Creek, downstream [D]	9	US-51	Faxonius rusticus	2017-09-20	81	Yes	A3	154	Yes	A3	231		abdominal cuticle; 1 uropod
10: Crooked Creek [S]	10	USA-1	Faxonius propinquus	2021-11-05	101	NA	NA	NA	Yes	A2	16		abdominal cuticle; telson; 4 uropods
10: Crooked Creek [S]	10	USA-2	Faxonius propinquus	2021-11-05	99	NA	NA	NA	Yes	A2	12.13		abdominal cuticle; telson; 4 uropods
10: Crooked Creek [S]	10	USA-3	Faxonius propinquus	2021-11-05	94	NA	NA	NA	Yes	A2	7.747		abdominal cuticle; telson; 4 uropods
10: Crooked Creek [S]	10	USA-4	Faxonius propinquus	2021-11-05	120	NA	NA	NA	Yes	A2	8.233		abdominal cuticle; telson; 4 uropods
10: Crooked Creek [S]	10	USA-5	Faxonius propinquus	2021-11-05	102	NA	NA	NA	Yes	A2	33		abdominal cuticle; telson; 4 uropods
10: Crooked Creek [S]	10	USA-6	Faxonius propinquus	2021-11-05	96	NA	NA	NA	Yes	A2	15.79		abdominal cuticle; telson; 4 uropods
12: Delaware River [D]	12	USA-7	Faxonius limosus	2021-08-10	124	NA	NA	NA	No	A0	0		abdominal cuticle; 4 uropods; telson
12: Delaware River [D]	12	USA-8	Faxonius limosus	2021-08-10	163	NA	NA	NA	No	A0	0		abdominal cuticle; telson; 4 uropods
12: Delaware River [D]	12	USA-9	Faxonius limosus	2021-08-10	50	NA	NA	NA	Yes	A2	27.84		abdominal cuticle; 4 uropods; telson
12: Delaware River [D]	12	USA-10	Faxonius limosus	2021-08-10	69	NA	NA	NA	Yes	A2	25		abdominal cuticle; 4 uropods; telson
12: Delaware River [D]	12	USA-11	Faxonius limosus	2021-08-10	NA	NA	NA	NA	No	A1	2.558		abdominal cuticle; 4 uropods; telson
12: Delaware River [D]	12	USA-12	Faxonius limosus	2021-08-10	78	NA	NA	NA	No	A0	0		abdominal cuticle; 4 uropods; telson
12: Delaware River [D]	12	USA-13	Faxonius limosus	2021-08-10	46	NA	NA	NA	No	A0	0		abdominal cuticle; 4 uropods; telson
12: Delaware River [D]	12	USA-14	Faxonius limosus	2021-08-10	75	NA	NA	NA	Yes	A3	64.21		abdominal cuticle; 4 uropods; telson
12: Delaware River [D]	12	USA-15	Faxonius limosus	2021-08-10	92	NA	NA	NA	Yes	A2	6.061		abdominal cuticle; 4 uropods; telson
12: Delaware River [D]	12	USA-16	Faxonius limosus	2021-08-10	63	NA	NA	NA	No	A0	0		abdominal cuticle; 4 uropods; telson
12: Delaware River [D]	12	USA-17	Faxonius limosus	2021-08-10	100	NA	NA	NA	Yes	A2	20.95		abdominal cuticle; 4 uropods; telson
12: Delaware River [D]	12	USA-18	Faxonius limosus	2021-08-10	108	NA	NA	NA	Yes	A3	74.94		abdominal cuticle; 2 uropods; telson
12: Delaware River [D]	12	USA-19	Faxonius limosus	2021-08-10	55	NA	NA	NA	No	A0	0		abdominal cuticle; 4 uropods; telson
14: Leonard Creek [S]	14	USA-20	Faxonius propinquus	2021-08-10	59	NA	NA	NA	Yes	A2	11.06		abdominal cuticle; 4 uropods; telson
14: Leonard Creek [S]	14	USA-21	Faxonius propinquus	2021-08-10	45	NA	NA	NA	No	A1	4.065		abdominal cuticle; 4 uropods; telson
14: Leonard Creek [S]	14	USA-22	Faxonius propinquus	2021-08-10	80	NA	NA	NA	Yes	A2	15.61		abdominal cuticle; 4 uropods; telson
14: Leonard Creek [S]	14	USA-23	Faxonius propinquus	2021-08-10	95	NA	NA	NA	Yes	A2	12.8		abdominal cuticle; 4 uropods; telson
14: Leonard Creek [S]	14	USA-24	Cambarus bartonii	2021-08-10	55	NA	NA	NA	No	A0	0		abdominal cuticle; 4 uropods; telson
14: Leonard Creek [S]	14	USA-25	Cambarus bartonii	2021-08-10	64	NA	NA	NA	No	A0	0		abdominal cuticle; 4 uropods; telson
14: Leonard Creek [S]	14	USA-26	Cambarus bartonii	2021-08-10	50	NA	NA	NA	Yes	A3	60.58		abdominal cuticle; 4 uropods; telson
14: Leonard Creek [S]	14	USA-27	Cambarus bartonii	2021-08-10	40	NA	NA	NA	Yes	A2	7.439		abdominal cuticle; 4 uropods; telson
14: Leonard Creek [S]	14	USA-28	Cambarus bartonii	2021-08-10	58	NA	NA	NA	Yes	A2	39.13		abdominal cuticle; 4 uropods; telson
14: Leonard Creek [S]	14	USA-29	Cambarus bartonii	2021-08-10	42	NA	NA	NA	Yes	A2	6.827		abdominal cuticle; 4 uropods; telson
15: North Branch Calkins Creek [D]	15	USA-30	Faxonius rusticus	2021-08-11	224	NA	NA	NA	Yes	A3	282.1		abdominal cuticle; 4 uropods; telson
15: North Branch Calkins Creek [D]	15	USA-31	Faxonius rusticus	2021-08-11	105	NA	NA	NA	Yes	A2	10.22		abdominal cuticle; 4 uropods; telson
15: North Branch Calkins Creek [D]	15	USA-32	Faxonius rusticus	2021-08-11	89	NA	NA	NA	Yes	A3	62.93		abdominal cuticle; 4 uropods; telson
15: North Branch Calkins Creek [D]	15	USA-33	Faxonius rusticus	2021-08-11	116	NA	NA	NA	Yes	A3	157.5		abdominal cuticle; 4 uropods; telson
15: North Branch Calkins Creek [D]	15	USA-34	Faxonius rusticus	2021-08-11	120	NA	NA	NA	Yes	A3	188.6		abdominal cuticle; 4 uropods; telson
15: North Branch Calkins Creek [D]	15	USA-35	Faxonius rusticus	2021-08-11	56	NA	NA	NA	Yes	A2	47.81		abdominal cuticle; 4 uropods; telson
15: North Branch Calkins Creek [D]	15	USA-36	Faxonius rusticus	2021-08-11	53	NA	NA	NA	Yes	A3	938.9	YES	abdominal cuticle; 4 uropods; telson
16: North Branch Sugar Creek [S]	16	USA-37	Faxonius obscurus	2021-11-05	141	NA	NA	NA	Yes	A2	5.867		abdominal cuticle; 4 uropods; telson
16: North Branch Sugar Creek [S]	16	USA-38	Faxonius obscurus	2021-11-05	146	NA	NA	NA	No	A0	0		abdominal cuticle; 4 uropods; telson
16: North Branch Sugar Creek [S]	16	USA-39	Faxonius obscurus	2021-11-05	126	NA	NA	NA	Yes	A3	58.41		abdominal cuticle; 4 uropods; telson
16: North Branch Sugar Creek [S]	16	USA-40	Faxonius obscurus	2021-11-05	83	NA	NA	NA	No	A1	3.81		abdominal cuticle; 4 uropods; telson
16: North Branch Sugar Creek [S]	16	USA-41	Faxonius obscurus	2021-11-05	113	NA	NA	NA	Yes	A2	16.63		abdominal cuticle; 4 uropods; telson
16: North Branch Sugar Creek [S]	16	USA-42	Faxonius obscurus	2021-11-05	77	NA	NA	NA	No	A1	3.138		abdominal cuticle; 4 uropods; telson
16: North Branch Sugar Creek [S]	16	USA-43	Faxonius obscurus	2021-11-05	84	NA	NA	NA	Yes	A2	43.08		abdominal cuticle; 4 uropods; telson
16: North Branch Sugar Creek [S]	16	USA-44	Faxonius obscurus	2021-11-05	90	NA	NA	NA	Yes	A2	15.45		abdominal cuticle; 4 uropods; telson
17: Freeman Run [S]	17	USA-45	Cambarus robustus	2021-11-06	192	NA	NA	NA	No	A0	0		abdominal cuticle; 4 uropods; telson
17: Freeman Run [S]	17	USA-46	Cambarus robustus	2021-11-06	85	NA	NA	NA	No	A0	0		abdominal cuticle; 4 uropods; telson
17: Freeman Run [S]	17	USA-47	Cambarus bartonii	2021-11-06	83	NA	NA	NA	No	A0	0		abdominal cuticle; 4 uropods; telson
18: Spring Creek [S]	18	USA-48	Cambarus bartonii	2021-10-12	41	NA	NA	NA	No	A0	0		abdominal cuticle; 4 uropods; telson
18: Spring Creek [S]	18	USA-49	Cambarus bartonii	2021-10-12	95	NA	NA	NA	No	A0	0		abdominal cuticle; 4 uropods; telson
18: Spring Creek [S]	18	USA-50	Cambarus bartonii	2021-10-12	40	NA	NA	NA	No	A0	0		abdominal cuticle; 4 uropods; telson
18: Spring Creek [S]	18	USA-51	Cambarus bartonii	2021-10-12	41	NA	NA	NA	No	A0	0		abdominal cuticle; 4 uropods; telson
18: Spring Creek [S]	18	USA-52	Cambarus bartonii	2021-10-12	65	NA	NA	NA	No	A0	0		abdominal cuticle; 4 uropods; telson
18: Spring Creek [S]	18	USA-53	Cambarus bartonii	2021-10-12	90	NA	NA	NA	No	A0	0		abdominal cuticle; 4 uropods; telson
18: Spring Creek [S]	18	USA-54	Cambarus bartonii	2021-10-12	77	NA	NA	NA	No	A0	0		abdominal cuticle; 4 uropods; telson
18: Spring Creek [S]	18	USA-55	Cambarus bartonii	2021-10-12	81	NA	NA	NA	No	A0	0		abdominal cuticle; 4 uropods; telson
18: Spring Creek [S]	18	USA-56	Cambarus bartonii	2021-10-12	65	NA	NA	NA	No	A0	0		abdominal cuticle; telson; 4 uropods
19: Spring Creek [S]	19	USA-57	Faxonius rusticus	2021-10-12	48	NA	NA	NA	Yes	A2	25.32		abdominal cuticle; 4 uropods; telson
19: Spring Creek [S]	19	USA-58	Faxonius rusticus	2021-10-12	88	NA	NA	NA	No	A1	1.527		abdominal cuticle; 4 uropods; telson
19: Spring Creek [S]	19	USA-59	Faxonius rusticus	2021-10-12	99	NA	NA	NA	No	A1	2.626		abdominal cuticle; 4 uropods; telson
19: Spring Creek [S]	19	USA-60	Faxonius rusticus	2021-10-12	87	NA	NA	NA	No	A0	0		abdominal cuticle; 4 uropods; telson
19: Spring Creek [S]	19	USA-61	Faxonius rusticus	2021-10-12	110	NA	NA	NA	No	A1	1.442		abdominal cuticle; 4 uropods; telson
19: Spring Creek [S]	19	USA-62	Faxonius rusticus	2021-10-12	51	NA	NA	NA	Yes	A3	84.48		abdominal cuticle; 4 uropods; telson
19: Spring Creek [S]	19	USA-63	Faxonius rusticus	2021-10-12	83	NA	NA	NA	Yes	A2	8.166		abdominal cuticle; 4 uropods; telson
19: Spring Creek [S]	19	USA-64	Faxonius rusticus	2021-10-12	49	NA	NA	NA	Yes	A2	28.55		abdominal cuticle; 4 uropods; telson
19: Spring Creek [S]	19	USA-65	Faxonius rusticus	2021-10-12	117	NA	NA	NA	Yes	A2	5.326		abdominal cuticle; 4 uropods; telson
19: Spring Creek [S]	19	USA-66	Faxonius rusticus	2021-10-12	55	NA	NA	NA	Yes	A3	58.88		abdominal cuticle; 4 uropods; telson
19: Spring Creek [S]	19	USA-67	Faxonius rusticus	2021-10-12	90	NA	NA	NA	No	A0	0		abdominal cuticle; 4 uropods; telson
19: Spring Creek [S]	19	USA-68	Faxonius rusticus	2021-10-12	106	NA	NA	NA	No	A0	0		abdominal cuticle; 4 uropods; telson
19: Spring Creek [S]	19	USA-69	Faxonius rusticus	2021-10-12	62	NA	NA	NA	Yes	A2	13.75		abdominal cuticle; 4 uropods; telson
19: Spring Creek [S]	19	USA-70	Faxonius rusticus	2021-10-12	98	NA	NA	NA	No	A0	0		abdominal cuticle; telson; 4 uropods
20: Spring Creek [S]	20	USA-71	Faxonius obscurus	2021-10-15	208	NA	NA	NA	Yes	A2	5.629		abdominal cuticle; 4 uropods; telson
20: Spring Creek [S]	20	USA-72	Faxonius obscurus	2021-10-15	93	NA	NA	NA	No	A0	0		abdominal cuticle; 4 uropods; telson
20: Spring Creek [S]	20	USA-73	Faxonius obscurus	2021-10-15	126	NA	NA	NA	No	A0	0		abdominal cuticle; 4 uropods; telson
20: Spring Creek [S]	20	USA-74	Faxonius obscurus	2021-10-15	49	NA	NA	NA	No	A1	1.253		abdominal cuticle; 4 uropods; telson
20: Spring Creek [S]	20	USA-75	Faxonius obscurus	2021-10-15	116	NA	NA	NA	No	A0	0		abdominal cuticle; telson; 4 uropods
20: Spring Creek [S]	20	USA-76	Faxonius obscurus	2021-10-15	68	NA	NA	NA	No	A0	0		abdominal cuticle; telson; 4 uropods
20: Spring Creek [S]	20	USA-77	Faxonius obscurus	2021-10-15	58	NA	NA	NA	No	A0	0		abdominal cuticle; telson; 4 uropods
21: West Creek [S]	21	USA-78	Faxonius obscurus	2021-11-06	104	NA	NA	NA	Yes	A2	38.7		abdominal cuticle; 4 uropods; telson
21: West Creek [S]	21	USA-79	Faxonius obscurus	2021-11-06	60	NA	NA	NA	No	A1	1.515		abdominal cuticle; 4 uropods; telson
21: West Creek [S]	21	USA-80	Cambarus robustus	2021-11-06	176	NA	NA	NA	No	A0	0		abdominal cuticle; 4 uropods; telson
22: Abrahams Creek [S]	22	USA-81	Faxonius propinquus	2021-08-10	81	NA	NA	NA	Yes	A2	12.8		abdominal cuticle; 4 uropods; telson
22: Abrahams Creek [S]	22	USA-82	Faxonius propinquus	2021-08-10	41	NA	NA	NA	No	A1	3.778		abdominal cuticle; telson; 4 uropods
22: Abrahams Creek [S]	22	USA-83	Faxonius propinquus	2021-08-10	85	NA	NA	NA	Yes	A3	112.6		abdominal cuticle; telson; 4 uropods
22: Abrahams Creek [S]	22	USA-84	Faxonius propinquus	2021-08-10	82	NA	NA	NA	No	A0	0		abdominal cuticle; telson; 4 uropods
22: Abrahams Creek [S]	22	USA-85	Faxonius propinquus	2021-08-10	52	NA	NA	NA	Yes	A3	88.27		abdominal cuticle; 4 uropods; telson
22: Abrahams Creek [S]	22	USA-86	Faxonius propinquus	2021-08-10	60	NA	NA	NA	Yes	A3	485.1	YES	abdominal cuticle; telson; 4 uropods
22: Abrahams Creek [S]	22	USA-87	Faxonius propinquus	2021-08-10	66	NA	NA	NA	Yes	A2	5.095		abdominal cuticle; telson; 4 uropods, 1 pereopod
22: Abrahams Creek [S]	22	USA-88	Faxonius propinquus	2021-08-10	52	NA	NA	NA	No	A1	4.143		abdominal cuticle; 4 uropods; telson
22: Abrahams Creek [S]	22	USA-89	Faxonius propinquus	2021-08-10	67	NA	NA	NA	No	A0	0		abdominal cuticle; 4 uropods; telson
22: Abrahams Creek [S]	22	USA-90	Faxonius propinquus	2021-08-10	41	NA	NA	NA	No	A1	2.342		abdominal cuticle; 4 uropods; telson
11: Crooked Creek [S]	11	USA-91	Faxonius obscurus	2021-11-05	112	NA	NA	NA	Yes	A2	16.4		abdominal cuticle; 4 uropods; telson
11: Crooked Creek [S]	11	USA-92	Faxonius obscurus	2021-11-05	170	NA	NA	NA	No	A0	0		abdominal cuticle; telson; 4 uropods
11: Crooked Creek [S]	11	USA-93	Faxonius obscurus	2021-11-05	52	NA	NA	NA	No	A0	0		abdominal cuticle; 4 uropods; telson
11: Crooked Creek [S]	11	USA-94	Faxonius obscurus	2021-11-05	94	NA	NA	NA	No	A0	0		abdominal cuticle; 4 uropods; telson
11: Crooked Creek [S]	11	USA-95	Faxonius obscurus	2021-11-05	130	NA	NA	NA	Yes	A2	10.67		abdominal cuticle; telson; 4 uropods
11: Crooked Creek [S]	11	USA-96	Faxonius obscurus	2021-11-05	58	NA	NA	NA	No	A0	0		abdominal cuticle; 4 uropods; telson
11: Crooked Creek [S]	11	USA-97	Faxonius obscurus	2021-11-05	106	NA	NA	NA	No	A0	0		abdominal cuticle; telson; 4 uropods
11: Crooked Creek [S]	11	USA-98	Faxonius obscurus	2021-11-05	44	NA	NA	NA	No	A0	0		abdominal cuticle; 4 uropods; telson
11: Crooked Creek [S]	11	USA-99	Faxonius obscurus	2021-11-05	101	NA	NA	NA	No	A1	4.193		abdominal cuticle; telson; 4 uropods
23: South Creek [S]	23	USA-100	Cambarus bartonii	2021-08-10	75	NA	NA	NA	No	A0	0		abdominal cuticle; 4 uropods; telson
23: South Creek [S]	23	USA-101	Cambarus bartonii	2021-08-10	72	NA	NA	NA	No	A0	0		abdominal cuticle; 4 uropods; telson
23: South Creek [S]	23	USA-102	Cambarus bartonii	2021-08-10	72	NA	NA	NA	No	A1	2.435		abdominal cuticle; telson; 4 uropods
23: South Creek [S]	23	USA-103	Cambarus bartonii	2021-08-10	50	NA	NA	NA	No	A0	0		abdominal cuticle; telson; 4 uropods
23: South Creek [S]	23	USA-104	Cambarus bartonii	2021-08-10	64	NA	NA	NA	No	A0	0		abdominal cuticle; telson; 4 uropods
23: South Creek [S]	23	USA-105	Cambarus bartonii	2021-08-10	58	NA	NA	NA	No	A0	0		abdominal cuticle; telson; 4 uropods
23: South Creek [S]	23	USA-106	Cambarus bartonii	2021-08-10	77	NA	NA	NA	No	A0	0		abdominal cuticle; telson; 4 uropods
23: South Creek [S]	23	USA-107	Cambarus bartonii	2021-08-10	63	NA	NA	NA	No	A0	0		abdominal cuticle; telson; 4 uropods
23: South Creek [S]	23	USA-108	Cambarus bartonii	2021-08-10	57	NA	NA	NA	No	A0	0		abdominal cuticle; telson; 4 uropods
13: Delaware River [D]	13	USA-109	Faxonius limosus	2021-08-11	62	NA	NA	NA	Yes	A3	72.73		abdominal cuticle; 4 uropods; telson
13: Delaware River [D]	13	USA-110	Faxonius limosus	2021-08-11	136	NA	NA	NA	Yes	A2	48.62		abdominal cuticle; 4 uropods; telson
24: Cowley Run [S]	24	USA-111	Cambarus robustus	2021-11-06	103	NA	NA	NA	No	A0	0		abdominal cuticle; 2 uropods
25: unnamed tributary to	25	USA-112	Cambarus bartonii	2021-09-29	84	NA	NA	NA	Yes	A3	448.6	YES	abdominal cuticle; telson; 4 uropods
25: unnamed tributary to	25	USA-113	Faxonius virilis	2021-09-29	123	NA	NA	NA	Yes	A3	119.9		abdominal cuticle; telson; 4 uropods
25: unnamed tributary to	25	USA-114	Faxonius virilis	2021-09-29	86	NA	NA	NA	Yes	A2	11.86		abdominal cuticle; 4 uropods; telson
26: Mill Creek [S]	26	USA-115	Cambarus bartonii	2021-11-05	115	NA	NA	NA	No	A0	0		abdominal cuticle; 4 uropods; telson
26: Mill Creek [S]	26	USA-116	Faxonius obscurus	2021-11-05	112	NA	NA	NA	No	A0	0		abdominal cuticle; 4 uropods; telson
27: Radley Run [D]	27	PA-1	Cambarus bartonii	2022-07-14	49	Yes	A3	110	NA	NA	NA		abdominal cuticle; telson; 4 uropods; 2 pereopods
27: Radley Run [D]	27	PA-2	Cambarus bartonii	2022-07-14	53	Yes	A2	20	NA	NA	NA		abdominal cuticle; telson; 2 uropods; 8 pereopods; cuticle melanisation observed
27: Radley Run [D]	27	PA-3	Cambarus bartonii	2022-07-14	47	Yes	A2	8	NA	NA	NA		abdominal cuticle; telson; 4 uropods; 8 pereopods; cuticle melanisation observed
27: Radley Run [D]	27	PA-4	Cambarus bartonii	2022-07-14	41	Yes	A3	470	NA	NA	NA	YES	abdominal cuticle; telson; 4 uropods; 7 pereopods; cuticle melanisation observed
27: Radley Run [D]	27	PA-5	Cambarus bartonii	2022-07-14	47	Yes	A2	27	NA	NA	NA		abdominal cuticle; telson; 4 uropods; 7 pereopods
27: Radley Run [D]	27	PA-6	Cambarus bartonii	2022-07-14	49	Yes	A3	87	NA	NA	NA		abdominal cuticle; 1 uropod
27: Radley Run [D]	27	PA-7	Faxonius limosus	2022-07-14	61	Yes	A2	7	NA	NA	NA		abdominal cuticle; 1 uropod; cuticle melanisation observed
27: Radley Run [D]	27	PA-8	Faxonius limosus	2022-07-14	52	Yes	A3	70	NA	NA	NA		abdominal cuticle; 1 uropod
27: Radley Run [D]	27	PA-9	Faxonius limosus	2022-07-14	43	Yes	A3	210	NA	NA	NA		abdominal cuticle
27: Radley Run [D]	27	PA-10	Faxonius limosus	2022-07-14	60	Yes	A2	30	NA	NA	NA		abdominal cuticle
27: Radley Run [D]	27	PA-11	Faxonius limosus	2022-07-14	59	Yes	A2	28	NA	NA	NA		abdominal cuticle
28: Bennetts Run [D]	28	PA-12	Cambarus bartonii	2022-07-15	45	No	A1	3	NA	NA	NA		abdominal cuticle; telson; 4 uropods; 8 pereopods; cuticle melanisation observed
28: Bennetts Run [D]	28	PA-13	Cambarus bartonii	2022-07-15	54	No	A0	0	NA	NA	NA		abdominal cuticle; telson; 4 uropods; 4 pereopods; cuticle melanisation observed
28: Bennetts Run [D]	28	PA-14	Cambarus bartonii	2022-07-15	57	Yes	A2	11	NA	NA	NA		abdominal cuticle; telson; 4 uropods; 4 pereopods
28: Bennetts Run [D]	28	PA-15	Cambarus bartonii	2022-07-15	48	Yes	A4	7770	NA	NA	NA	YES	abdominal cuticle; telson; 4 uropods; 3 pereopods; cuticle melanisation observed
28: Bennetts Run [D]	28	PA-16	Cambarus bartonii	2022-07-15	49	Yes	A4	3480	NA	NA	NA	YES	abdominal cuticle; 1 uropod; cuticle melanisation observed
28: Bennetts Run [D]	28	PA-17	Faxonius limosus	2022-07-15	54	Yes	A2	13	NA	NA	NA		abdominal cuticle; telson
28: Bennetts Run [D]	28	PA-18	Faxonius limosus	2022-07-15	54	No	A0	0	NA	NA	NA		abdominal cuticle
28: Bennetts Run [D]	28	PA-19	Faxonius limosus	2022-07-15	47	Yes	A2	7	NA	NA	NA		abdominal cuticle
28: Bennetts Run [D]	28	PA-20	Faxonius limosus	2022-07-15	51	Yes	A3	500	NA	NA	NA	YES	abdominal cuticle; 2 uropods; telson
28: Bennetts Run [D]	28	PA-21	Faxonius limosus	2022-07-15	60	No	A0	0	NA	NA	NA		abdominal cuticle; telson
28: Bennetts Run [D]	28	PA-22	Faxonius limosus	2022-07-15	56	Yes	A3	125	NA	NA	NA		abdominal cuticle; 1 uropod; telson
28: Bennetts Run [D]	28	PA-23	Faxonius limosus	2022-07-15	46	No	A0	0	NA	NA	NA		abdominal cuticle; 2 uropods; telson
29: Green Tree Run [D]	29	PA-24	Cambarus bartonii	2022-07-12	50	Yes	A4	1046	NA	NA	NA	YES	abdominal cuticle; telson; 4 uropods; 4 pereopods
29: Green Tree Run [D]	29	PA-25	Cambarus bartonii	2022-07-12	58	No	A0	0	NA	NA	NA		abdominal cuticle; telson; 4 uropods; 3 pereopods
30: Van Sciver Lake [D]	30	PA-26	Faxonius limosus	2022-06-15	48	No	A0	0	NA	NA	NA		abdominal cuticle; telson; 4 uropods; 1 pereopod; cuticle melanisation observed
31: Schuylkill River [D]	31	PA-27	Faxonius rusticus	2022-07-11	41	No	A0	0	NA	NA	NA		abdominal cuticle; telson; 4 uropods; 3 pereopods
31: Schuylkill River [D]	31	PA-28	Faxonius rusticus	2022-07-11	42	No	A0	0	NA	NA	NA		abdominal cuticle; telson; 4 uropods; 8 pereopods
31: Schuylkill River [D]	31	PA-29	Faxonius rusticus	2022-07-11	44	No	A0	0	NA	NA	NA		abdominal cuticle; telson; 4 uropods; 6 pereopods
31: Schuylkill River [D]	31	PA-30	Faxonius rusticus	2022-07-11	53	No	A0	0	NA	NA	NA		abdominal cuticle; telson; 4 uropods; 3 pereopods
31: Schuylkill River [D]	31	PA-31	Faxonius rusticus	2022-07-11	52	No	A0	0	NA	NA	NA		abdominal cuticle; telson; 4 uropods; 3 pereopods
31: Schuylkill River [D]	31	PA-32	Faxonius rusticus	2022-07-11	42	No	A0	0	NA	NA	NA		abdominal cuticle; telson; 4 uropods; 4 pereopods
31: Schuylkill River [D]	31	PA-33	Faxonius rusticus	2022-07-11	41	No	A0	0	NA	NA	NA		abdominal cuticle; telson; 4 uropods; 4 pereopods; cuticle melanisation observed
31: Schuylkill River [D]	31	PA-34	Faxonius rusticus	2022-07-11	41	No	A0	0	NA	NA	NA		abdominal cuticle; telson; 4 uropods; 3 pereopods
31: Schuylkill River [D]	31	PA-35	Faxonius rusticus	2022-07-11	42	No	A0	0	NA	NA	NA		abdominal cuticle; telson; 4 uropods; 1 pereopod
31: Schuylkill River [D]	31	PA-36	Faxonius rusticus	2022-07-11	58	No	A0	0	NA	NA	NA		abdominal cuticle; telson; 2 uropods
31: Schuylkill River [D]	31	PA-37	Faxonius rusticus	2022-07-11	55	No	A1	1	NA	NA	NA		abdominal cuticle; telson; 3 uropods; cuticle melanisation observed
31: Schuylkill River [D]	31	PA-38	Faxonius rusticus	2022-07-11	53	No	A0	0	NA	NA	NA		abdominal cuticle; telson; 2 uropods; cuticle melanisation observed
31: Schuylkill River [D]	31	PA-39	Faxonius rusticus	2022-07-11	58	Yes	A2	9	NA	NA	NA		abdominal cuticle; 1 uropod; telson
31: Schuylkill River [D]	31	PA-40	Faxonius rusticus	2022-07-11	58	No	A0	0	NA	NA	NA		abdominal cuticle; 1 uropod; telson
31: Schuylkill River [D]	31	PA-41	Faxonius rusticus	2022-07-11	58	No	A1	1	NA	NA	NA		abdominal cuticle; telson
31: Schuylkill River [D]	31	PA-42	Faxonius rusticus	2022-07-11	51	Yes	A3	163	NA	NA	NA		abdominal cuticle; telson; 3 uropods
31: Schuylkill River [D]	31	PA-43	Faxonius rusticus	2022-07-11	52	Yes	A2	6	NA	NA	NA		abdominal cuticle; telson; cuticle melanisation observed
31: Schuylkill River [D]	31	PA-44	Faxonius rusticus	2022-07-11	44	No	A0	0	NA	NA	NA		abdominal cuticle; telson; 4 uropods; 5 pereopods
31: Schuylkill River [D]	31	PA-45	Faxonius rusticus	2022-07-11	39	No	A0	0	NA	NA	NA		abdominal cuticle
31: Schuylkill River [D]	31	PA-46	Faxonius rusticus	2022-07-11	43	Yes	A3	235	NA	NA	NA		abdominal cuticle
31: Schuylkill River [D]	31	PA-47	Faxonius rusticus	2022-07-11	59	No	A1	3	NA	NA	NA		abdominal cuticle
31: Schuylkill River [D]	31	PA-48	Faxonius rusticus	2022-07-11	52	No	A0	0	NA	NA	NA		abdominal cuticle
31: Schuylkill River [D]	31	PA-49	Faxonius rusticus	2022-07-11	51	Yes	A3	50	NA	NA	NA		abdominal cuticle; telson
31: Schuylkill River [D]	31	PA-50	Faxonius rusticus	2022-07-11	54	Yes	A2	20	NA	NA	NA		abdominal cuticle
31: Schuylkill River [D]	31	PA-51	Faxonius rusticus	2022-07-11	51	Yes	A3	470	NA	NA	NA	YES	abdominal cuticle
31: Schuylkill River [D]	31	PA-52	Faxonius rusticus	2022-07-11	52	No	A0	0	NA	NA	NA		abdominal cuticle
31: Schuylkill River [D]	31	PA-53	Faxonius rusticus	2022-07-11	58	Yes	A2	26	NA	NA	NA		abdominal cuticle; uropod
31: Schuylkill River [D]	31	PA-54	Faxonius rusticus	2022-07-11	58	No	A0	0	NA	NA	NA		abdominal cuticle
31: Schuylkill River [D]	31	PA-55	Faxonius rusticus	2022-07-11	49	No	A1	2	NA	NA	NA		abdominal cuticle
32: Arrowmink Creek [D]	32	PA-56	Faxonius virilis	2022-07-11	51	No	A0	0	NA	NA	NA		abdominal cuticle; telson; 4 uropods; 3 pereopods
32: Arrowmink Creek [D]	32	PA-57	Faxonius virilis	2022-07-11	52	No	A0	0	NA	NA	NA		abdominal cuticle; telson; 4 uropods
32: Arrowmink Creek [D]	32	PA-58	Faxonius virilis	2022-07-11	43	No	A0	0	NA	NA	NA		abdominal cuticle; telson; 4 uropods
32: Arrowmink Creek [D]	32	PA-59	Faxonius virilis	2022-07-11	49	No	A0	0	NA	NA	NA		abdominal cuticle; telson; 4 uropods; 1 pereopod; cuticle melanisation observed
32: Arrowmink Creek [D]	32	PA-60	Faxonius virilis	2022-07-11	47	No	A0	0	NA	NA	NA		abdominal cuticle; telson; 4 uropods; 1 pereopod; cuticle melanisation observed
32: Arrowmink Creek [D]	32	PA-61	Faxonius virilis	2022-07-11	40	No	A0	0	NA	NA	NA		abdominal cuticle; telson; 4 uropods; 4 pereopods
32: Arrowmink Creek [D]	32	PA-62	Faxonius virilis	2022-07-11	32	No	A0	0	NA	NA	NA		abdominal cuticle; telson; 4 uropods; 4 pereopods; cuticle melanisation observed
32: Arrowmink Creek [D]	32	PA-63	Faxonius virilis	2022-07-11	43	No	A0	0	NA	NA	NA		abdominal cuticle; telson; 4 uropods; 5 pereopods; cuticle melanisation observed
32: Arrowmink Creek [D]	32	PA-64	Faxonius virilis	2022-07-11	55	No	A0	0	NA	NA	NA		abdominal cuticle; 3 uropods; telson; cuticle melanisation observed
32: Arrowmink Creek [D]	32	PA-65	Faxonius virilis	2022-07-11	40	No	A0	0	NA	NA	NA		abdominal cuticle; telson; 4 uropods
32: Arrowmink Creek [D]	32	PA-66	Faxonius virilis	2022-07-11	41	No	A0	0	NA	NA	NA		abdominal cuticle; telson; 4 uropods; 1 pereopod
32: Arrowmink Creek [D]	32	PA-67	Faxonius virilis	2022-07-11	51	No	A0	0	NA	NA	NA		abdominal cuticle; telson; 4 uropods; 1 pereopod
32: Arrowmink Creek [D]	32	PA-68	Faxonius virilis	2022-07-11	43	No	A0	0	NA	NA	NA		abdominal cuticle; telson; 4 uropods; 3 pereopods
32: Arrowmink Creek [D]	32	PA-69	Faxonius virilis	2022-07-11	45	No	A0	0	NA	NA	NA		abdominal cuticle; telson; 4 uropods; 3 pereopods; cuticle melanisation observed
32: Arrowmink Creek [D]	32	PA-70	Faxonius virilis	2022-07-11	34	No	A0	0	NA	NA	NA		abdominal cuticle; telson; 4 uropods; 3 pereopods
32: Arrowmink Creek [D]	32	PA-71	Faxonius virilis	2022-07-11	46	No	A0	0	NA	NA	NA		abdominal cuticle; telson; 4 uropods; 4 pereopods
32: Arrowmink Creek [D]	32	PA-72	Faxonius virilis	2022-07-11	50	No	A0	0	NA	NA	NA		abdominal cuticle; 2 uropods; 2 pereopods; cuticle melanisation observed
32: Arrowmink Creek [D]	32	PA-73	Faxonius virilis	2022-07-11	26	No	A0	0	NA	NA	NA		abdominal cuticle; 4 uropods; 5 pereopods
32: Arrowmink Creek [D]	32	PA-74	Faxonius virilis	2022-07-11	44	No	A0	0	NA	NA	NA		abdominal cuticle; 3 uropods; telson; 8 pereopods
32: Arrowmink Creek [D]	32	PA-75	Faxonius virilis	2022-07-11	45	No	A0	0	NA	NA	NA		abdominal cuticle; telson; 4 uropods; 7 pereopods
32: Arrowmink Creek [D]	32	PA-76	Faxonius virilis	2022-07-11	34	No	A0	0	NA	NA	NA		abdominal cuticle; telson; 4 uropods; 6 pereopods
32: Arrowmink Creek [D]	32	PA-77	Faxonius virilis	2022-07-11	43	No	A0	0	NA	NA	NA		abdominal cuticle; telson; 4 uropods; 5 pereopods
32: Arrowmink Creek [D]	32	PA-78	Faxonius virilis	2022-07-11	46	No	A0	0	NA	NA	NA		abdominal cuticle; telson; 4 uropods; 2 pereopods
32: Arrowmink Creek [D]	32	PA-79	Faxonius virilis	2022-07-11	54	No	A0	0	NA	NA	NA		abdominal cuticle; telson; 4 uropods; 3 pereopods; cuticle melanisation observed
32: Arrowmink Creek [D]	32	PA-80	Faxonius virilis	2022-07-11	42	No	A0	0	NA	NA	NA		abdominal cuticle; telson; 4 uropods; 7 pereopods
32: Arrowmink Creek [D]	32	PA-81	Faxonius virilis	2022-07-11	35	No	A0	0	NA	NA	NA		abdominal cuticle; telson; 4 uropods; 6 pereopods
32: Arrowmink Creek [D]	32	PA-82	Faxonius virilis	2022-07-11	58	No	A0	0	NA	NA	NA		abdominal cuticle; telson; 4 uropods
32: Arrowmink Creek [D]	32	PA-83	Faxonius virilis	2022-07-11	40	No	A0	0	NA	NA	NA		abdominal cuticle; telson; 4 uropods
32: Arrowmink Creek [D]	32	PA-84	Faxonius virilis	2022-07-11	58	No	A0	0	NA	NA	NA		abdominal cuticle; telson; 4 uropods; 2 pereopods
32: Arrowmink Creek [D]	32	PA-85	Faxonius virilis	2022-07-11	44	No	A0	0	NA	NA	NA		abdominal cuticle; telson; 4 uropods; 2 pereopods
33: Crowe Creek [D]	33	PA-86	Cambarus bartonii	July 2022	48	No	A0	0	NA	NA	NA		abdominal cuticle; telson; 4 uropods; 8 pereopods
33: Crowe Creek [D]	33	PA-87	Cambarus bartonii	July 2022	53	No	A0	0	NA	NA	NA		abdominal cuticle; telson; 4 uropods; 3 pereopods
33: Crowe Creek [D]	33	PA-88	Cambarus bartonii	July 2022	54	No	A0	0	NA	NA	NA		abdominal cuticle; telson; 4 uropods; 3 pereopods
33: Crowe Creek [D]	33	PA-89	Cambarus bartonii	July 2022	52	No	A0	0	NA	NA	NA		abdominal cuticle; telson; 4 uropods; 5 pereopods
33: Crowe Creek [D]	33	PA-90	Cambarus bartonii	July 2022	50	No	A0	0	NA	NA	NA		abdominal cuticle; telson; 4 uropods
33: Crowe Creek [D]	33	PA-91	Cambarus bartonii	July 2022	51	No	A0	0	NA	NA	NA		abdominal cuticle; telson; 4 uropods; 3 pereopods
34: unnamed tributary of West Branch Brandywine Creek [D]	34	PA-92	Cambarus bartonii	2022-07-15	48	No	A0	0	NA	NA	NA		abdominal cuticle
34: unnamed tributary of West Branch Brandywine Creek [D]	34	PA-93	Cambarus bartonii	2022-07-15	52	No	A0	0	NA	NA	NA		abdominal cuticle; telson; 2 uropods
34: unnamed tributary of West Branch Brandywine Creek [D]	34	PA-94	Cambarus bartonii	2022-07-15	53	No	A0	0	NA	NA	NA		abdominal cuticle; telson; 4 uropods; 1 pereopod
34: unnamed tributary of West Branch Brandywine Creek [D]	34	PA-95	Cambarus bartonii	2022-07-15	48	No	A0	0	NA	NA	NA		abdominal cuticle; telson; 4 uropods; 5 pereopods
34: unnamed tributary of West Branch Brandywine Creek [D]	34	PA-96	Cambarus bartonii	2022-07-15	48	No	A0	0	NA	NA	NA		abdominal cuticle; telson; 4 uropods; 4 pereopods
34: unnamed tributary of West Branch Brandywine Creek [D]	34	PA-97	Cambarus bartonii	2022-07-15	50	No	A0	0	NA	NA	NA		abdominal cuticle; telson; 4 uropods; 8 pereopods
34: unnamed tributary of West Branch Brandywine Creek [D]	34	PA-98	Cambarus bartonii	2022-07-15	40	No	A0	0	NA	NA	NA		abdominal cuticle; telson; 4 uropods; 7 pereopods
34: unnamed tributary of West Branch Brandywine Creek [D]	34	PA-99	Cambarus bartonii	2022-07-15	36	No	A0	0	NA	NA	NA		abdominal cuticle; telson; 4 uropods; 4 pereopods
34: unnamed tributary of West Branch Brandywine Creek [D]	34	PA-100	Cambarus bartonii	2022-07-15	54	No	A0	0	NA	NA	NA		abdominal cuticle; telson; 4 uropods; 1 pereopod
34: unnamed tributary of West Branch Brandywine Creek [D]	34	PA-101	Cambarus bartonii	2022-07-15	43	No	A0	0	NA	NA	NA		abdominal cuticle; telson; 4 uropods; 6 pereopods
34: unnamed tributary of West Branch Brandywine Creek [D]	34	PA-102	Cambarus bartonii	2022-07-15	46	Yes	A4	2222	NA	NA	NA	YES	abdominal cuticle; telson; 4 uropods; 7 pereopods; cuticle melanisation observed
34: unnamed tributary of West Branch Brandywine Creek [D]	34	PA-103	Cambarus bartonii	2022-07-15	43	No	A0	0	NA	NA	NA		abdominal cuticle; telson; 4 uropods; 5.5 pereopods
34: unnamed tributary of West Branch Brandywine Creek [D]	34	PA-104	Cambarus bartonii	2022-07-15	51	No	A0	0	NA	NA	NA		abdominal cuticle; telson; 4 uropods; 3 pereopods
34: unnamed tributary of West Branch Brandywine Creek [D]	34	PA-105	Cambarus bartonii	2022-07-15	42	No	A0	0	NA	NA	NA		abdominal cuticle; telson; 4 uropods; 7 pereopods
34: unnamed tributary of West Branch Brandywine Creek [D]	34	PA-106	Cambarus bartonii	2022-07-15	50	No	A0	0	NA	NA	NA		abdominal cuticle; telson; 4 uropods; 1 pereopod
34: unnamed tributary of West Branch Brandywine Creek [D]	34	PA-107	Cambarus bartonii	2022-07-15	55	No	A0	0	NA	NA	NA		abdominal cuticle; telson; 4 uropods; 7 pereopods
34: unnamed tributary of West Branch Brandywine Creek [D]	34	PA-108	Cambarus bartonii	2022-07-15	44	No	A0	0	NA	NA	NA		abdominal cuticle; telson; 4 uropods; 6 pereopods
35: Pine Creek #2 [D]	35	PA-109	Faxonius virilis	2022-07-13	48	Yes	A3	190	NA	NA	NA		abdominal cuticle; telson; 4 uropods; 3 pereopods; cuticle melanisation observed
35: Pine Creek #2 [D]	35	PA-110	Faxonius virilis	2022-07-13	36	Yes	A3	78	NA	NA	NA		abdominal cuticle; telson; 4 uropods; 5 pereopods
35: Pine Creek #2 [D]	35	PA-111	Faxonius virilis	2022-07-13	56	Yes	A3	580	NA	NA	NA		abdominal cuticle
35: Pine Creek #2 [D]	35	PA-112	Faxonius virilis	2022-07-13	38	Yes	A3	160	NA	NA	NA		abdominal cuticle; telson; 4 uropods; 7 pereopods
35: Pine Creek #2 [D]	35	PA-113	Faxonius virilis	2022-07-13	37	Yes	A3	67	NA	NA	NA		abdominal cuticle; telson; 4 uropods; 7 pereopods
35: Pine Creek #2 [D]	35	PA-114	Faxonius virilis	2022-07-13	41	Yes	A3	138	NA	NA	NA		abdominal cuticle; telson; 4 uropods; 6.5 pereopods
35: Pine Creek #2 [D]	35	PA-115	Faxonius virilis	2022-07-13	48	Yes	A3	260	NA	NA	NA		abdominal cuticle; telson; 4 uropods; 8 pereopods
35: Pine Creek #2 [D]	35	PA-116	Faxonius virilis	2022-07-13	44	Yes	A3	85	NA	NA	NA		abdominal cuticle; telson; 4 uropods; 6 pereopods
35: Pine Creek #2 [D]	35	PA-117	Faxonius virilis	2022-07-13	40	Yes	A3	379	NA	NA	NA	YES	abdominal cuticle; telson; 4 uropods; 7 pereopods
35: Pine Creek #2 [D]	35	PA-118	Faxonius virilis	2022-07-13	54	Yes	A3	222	NA	NA	NA		abdominal cuticle; telson; 4 uropods; 4 pereopods
35: Pine Creek #2 [D]	35	PA-119	Faxonius virilis	2022-07-13	52	Yes	A3	588	NA	NA	NA	YES	abdominal cuticle; telson; 4 uropods; 5 pereopods
35: Pine Creek #2 [D]	35	PA-120	Faxonius virilis	2022-07-13	34	Yes	A3	190	NA	NA	NA		abdominal cuticle; telson; 4 uropods; 5 pereopods
35: Pine Creek #2 [D]	35	PA-121	Faxonius virilis	2022-07-13	40	Yes	A3	163.8	NA	NA	NA		abdominal cuticle; telson; 4 uropods; 3 pereopods
35: Pine Creek #2 [D]	35	PA-122	Faxonius virilis	2022-07-13	37	Yes	A3	420	NA	NA	NA	YES	abdominal cuticle; telson; 4 uropods; 7 pereopods
35: Pine Creek #2 [D]	35	PA-123	Faxonius virilis	2022-07-13	40	Yes	A3	86.36	NA	NA	NA		abdominal cuticle; telson; 4 uropods; 7 pereopods
35: Pine Creek #2 [D]	35	PA-124	Faxonius virilis	2022-07-13	39	Yes	A3	140	NA	NA	NA		abdominal cuticle; telson; 4 uropods; 8 pereopods
35: Pine Creek #2 [D]	35	PA-125	Faxonius virilis	2022-07-13	47	Yes	A2	7.583	NA	NA	NA		abdominal cuticle; telson; 4 uropods; 1 pereopod
36: Pine Creek #1 [D]	36	PA-126	Faxonius immunis	2022-07-13	48	Yes	A2	5.56	NA	NA	NA		abdominal cuticle; telson; 4 uropods; 1 pereopod
36: Pine Creek #1 [D]	36	PA-127	Faxonius immunis	2022-07-13	53	No	A0	0	NA	NA	NA		abdominal cuticle; telson; 4 uropods; 2 pereopods
36: Pine Creek #1 [D]	36	PA-128	Faxonius immunis	2022-07-13	40	No	A0	0	NA	NA	NA		abdominal cuticle; telson; 4 uropods; 4 pereopods
36: Pine Creek #1 [D]	36	PA-129	Faxonius immunis	2022-07-13	50	No	A1	1.475	NA	NA	NA		abdominal cuticle; telson; 4 uropods; 1 pereopod
36: Pine Creek #1 [D]	36	PA-130	Faxonius immunis	2022-07-13	50	No	A0	0	NA	NA	NA		2 uropods; 3 pereopods
36: Pine Creek #1 [D]	36	PA-131	Faxonius immunis	2022-07-13	51	No	A0	0	NA	NA	NA		2 uropods; 2 pereopods
37: East Branch Brandywine Creek [D]	37	PA-132	Faxonius limosus	2022-08-05	44	No	A0	0	NA	NA	NA		abdominal cuticle; 4 uropods; telson; 1 pereopod
37: East Branch Brandywine Creek [D]	37	PA-133	Faxonius limosus	2022-08-05	41	No	A0	0	NA	NA	NA		abdominal cuticle; 4 uropods; telson
37: East Branch Brandywine Creek [D]	37	PA-134	Faxonius limosus	2022-08-05	42	No	A0	0	NA	NA	NA		abdominal cuticle; 4 uropods; telson; 1 pereopod
37: East Branch Brandywine Creek [D]	37	PA-135	Faxonius limosus	2022-08-05	50	No	A0	0	NA	NA	NA		abdominal cuticle; 4 uropods; telson
37: East Branch Brandywine Creek [D]	37	PA-136	Faxonius limosus	2022-08-05	46	No	A0	0	NA	NA	NA		abdominal cuticle; 4 uropods; telson; 6 pereopods
37: East Branch Brandywine Creek [D]	37	PA-137	Faxonius limosus	2022-08-05	50	No	A0	0	NA	NA	NA		abdominal cuticle; 3 uropods; telson
37: East Branch Brandywine Creek [D]	37	PA-138	Faxonius limosus	2022-08-05	47	No	A0	0	NA	NA	NA		abdominal cuticle; 4 uropods; telson; 1 pereopod
37: East Branch Brandywine Creek [D]	37	PA-139	Faxonius limosus	2022-08-05	48	No	A0	0	NA	NA	NA		abdominal cuticle; 4 uropods; telson; 1 pereopod
37: East Branch Brandywine Creek [D]	37	PA-140	Faxonius limosus	2022-08-05	47	No	A0	0	NA	NA	NA		abdominal cuticle; 3 uropods; telson
37: East Branch Brandywine Creek [D]	37	PA-141	Faxonius limosus	2022-08-05	44	No	A0	0	NA	NA	NA		abdominal cuticle; 4 uropods; telson; 1 pereopod
38: unnamed tributary of West Branch Brandywine Creek [D]	38	PA-142	Cambarus bartonii	2022-07-15	41	No	A0	0	NA	NA	NA		whole specimen
38: unnamed tributary of West Branch Brandywine Creek [D]	38	PA-143	Cambarus bartonii	2022-07-15	45	No	A1	2.844	NA	NA	NA		whole specimen
38: unnamed tributary of West Branch Brandywine Creek [D]	38	PA-144	Cambarus bartonii	2022-07-15	49	No	A0	0	NA	NA	NA		whole specimen; 1 pereopod
38: unnamed tributary of West Branch Brandywine Creek [D]	38	PA-145	Cambarus bartonii	2022-07-15	49	Yes	A2	7.097	NA	NA	NA		whole specimen; 4 pereopods
38: unnamed tributary of West Branch Brandywine Creek [D]	38	PA-146	Cambarus bartonii	2022-07-15	41	Yes	A3	53.57	NA	NA	NA		whole specimen; 3 pereopods
38: unnamed tributary of West Branch Brandywine Creek [D]	38	PA-147	Cambarus bartonii	2022-07-15	45	No	A0	0.2506	NA	NA	NA		whole specimen; 5 pereopods
38: unnamed tributary of West Branch Brandywine Creek [D]	38	PA-148	Cambarus bartonii	2022-07-15	47	No	A0	0	NA	NA	NA		abdominal cuticle; telson; 4 uropods; 5 pereopods
38: unnamed tributary of West Branch Brandywine Creek [D]	38	PA-149	Cambarus bartonii	2022-07-15	49	No	A0	0	NA	NA	NA		whole specimen; 4 pereopods
38: unnamed tributary of West Branch Brandywine Creek [D]	38	PA-150	Cambarus bartonii	2022-07-15	44	No	A1	3.841	NA	NA	NA		whole specimen; 2 pereopods
38: unnamed tributary of West Branch Brandywine Creek [D]	38	PA-151	Cambarus bartonii	2022-07-15	49	No	A1	3.957	NA	NA	NA		whole specimen
38: unnamed tributary of West Branch Brandywine Creek [D]	38	PA-152	Cambarus bartonii	2022-07-15	40	No	A0	0	NA	NA	NA		abdominal cuticle; telson; 4 uropods; 5 pereopods
38: unnamed tributary of West Branch Brandywine Creek [D]	38	PA-153	Cambarus bartonii	2022-07-15	45	Yes	A2	4.558	NA	NA	NA		abdominal cuticle; telson; 4 uropods; all pereopods
38: unnamed tributary of West Branch Brandywine Creek [D]	38	PA-154	Cambarus bartonii	2022-07-15	45	Yes	A2	11.32	NA	NA	NA		abdominal cuticle; telson; 4 uropods; 5 pereopods
38: unnamed tributary of West Branch Brandywine Creek [D]	38	PA-155	Faxonius limosus	2022-07-15	48	Yes	A2	13.35	NA	NA	NA		abdominal cuticle; telson; 4 uropods
38: unnamed tributary of West Branch Brandywine Creek [D]	38	PA-156	Faxonius limosus	2022-07-15	42	No	A0	0	NA	NA	NA		abdominal cuticle; telson; 4 uropods
38: unnamed tributary of West Branch Brandywine Creek [D]	38	PA-157	Faxonius limosus	2022-07-15	43	No	A0	0	NA	NA	NA		abdominal cuticle; 4 uropods; telson
38: unnamed tributary of West Branch Brandywine Creek [D]	38	PA-158	Faxonius limosus	2022-07-15	48	No	A1	3.573	NA	NA	NA		abdominal cuticle; 4 uropods
38: unnamed tributary of West Branch Brandywine Creek [D]	38	PA-159	Faxonius limosus	2022-07-15	51	No	A0	0	NA	NA	NA		abdominal cuticle; 4 uropods
39: pond at Fort Mifflin [D]	39	PA-160	Faxonius limosus	2022-06-15	60	Yes	A3	154	NA	NA	NA		only 1 pereopod; cuticle melanisation observed
40: East Branch Octoraro Creek [S]	40	PA-161	Faxonius limosus	2022-08-04	43	Yes	A3	70	NA	NA	NA		abdominal cuticle; telson; 4 uropods; 8 pereopods
40: East Branch Octoraro Creek [S]	40	PA-162	Faxonius limosus	2022-08-04	56	Yes	A2	27	NA	NA	NA		only 1 pereopod; cuticle melanisation observed
40: East Branch Octoraro Creek [S]	40	PA-163	Faxonius limosus	2022-08-04	45	Yes	A3	90	NA	NA	NA		only 1 pereopod
40: East Branch Octoraro Creek [S]	40	PA-164	Faxonius limosus	2022-08-04	52	No	A0	0	NA	NA	NA		only 1 pereopod
40: East Branch Octoraro Creek [S]	40	PA-165	Faxonius limosus	2022-08-04	48	No	A0	0	NA	NA	NA		only 1 pereopod
41: Chester Creek [D]	41	PA-166	Cambarus bartonii	2022-07-14	48	No	A0	0	NA	NA	NA		abdominal cuticle; telson; 4 uropods; 7 pereopods
41: Chester Creek [D]	41	PA-167	Cambarus bartonii	2022-07-14	50	No	A0	0	NA	NA	NA		abdominal cuticle; telson; 4 uropods; cuticle melanisation observed
41: Chester Creek [D]	41	PA-168	Cambarus bartonii	2022-07-14	59	No	A0	0	NA	NA	NA		abdominal cuticle; telson; 4 uropods; 4 pereopods; cuticle melanisation observed
41: Chester Creek [D]	41	PA-169	Cambarus bartonii	2022-07-14	58	No	A0	0	NA	NA	NA		whole specimen
41: Chester Creek [D]	41	PA-170	Cambarus bartonii	2022-07-14	57	No	A0	0	NA	NA	NA		abdominal cuticle; telson; 4 uropods; 7 pereopods
41: Chester Creek [D]	41	PA-171	Cambarus bartonii	2022-07-14	50	No	A0	0	NA	NA	NA		abdominal cuticle; telson; 4 uropods; 4 pereopods
41: Chester Creek [D]	41	PA-172	Cambarus bartonii	2022-07-14	48	No	A1	2	NA	NA	NA		abdominal cuticle; telson; 4 uropods; 8 pereopods
41: Chester Creek [D]	41	PA-173	Cambarus bartonii	2022-07-14	51	No	A0	0	NA	NA	NA		abdominal cuticle; telson; 4 uropods; 4 pereopods
42: Birch Run [D]	42	PA-174	Cambarus bartonii	2022-07-13	36	No	A0	0	NA	NA	NA		abdominal cuticle; telson; 4 uropods; 5 pereopods
42: Birch Run [D]	42	PA-175	Cambarus bartonii	2022-07-13	48	No	A0	0	NA	NA	NA		abdominal cuticle; telson; 4 uropods
42: Birch Run [D]	42	PA-176	Cambarus bartonii	2022-07-13	45	Yes	A4	5340	NA	NA	NA	YES	abdominal cuticle; 2 uropods; cuticle melanisation observed
42: Birch Run [D]	42	PA-177	Cambarus bartonii	2022-07-13	53	No	A0	0	NA	NA	NA		abdominal cuticle; telson; 4 uropods; cuticle melanisation observed
42: Birch Run [D]	42	PA-178	Cambarus bartonii	2022-07-13	49	No	A1	2.704	NA	NA	NA		abdominal cuticle; telson; 4 uropods
42: Birch Run [D]	42	PA-179	Cambarus bartonii	2022-07-13	42	No	A1	1.114	NA	NA	NA		abdominal cuticle; telson; 4 uropods; 2 pereopods
42: Birch Run [D]	42	PA-180	Cambarus bartonii	2022-07-13	38	No	A0	0	NA	NA	NA		abdominal cuticle; telson; 4 uropods; 5 pereopods
42: Birch Run [D]	42	PA-181	Cambarus bartonii	2022-07-13	48	No	A0	0	NA	NA	NA		abdominal cuticle; telson; 4 uropods; 4 pereopods
42: Birch Run [D]	42	PA-182	Cambarus bartonii	2022-07-13	45	No	A0	0	NA	NA	NA		abdominal cuticle; telson; 4 uropods
42: Birch Run [D]	42	PA-183	Cambarus bartonii	2022-07-13	37	No	A1	2.86	NA	NA	NA		whole specimen
42: Birch Run [D]	42	PA-184	Cambarus bartonii	2022-07-13	47	No	A0	0	NA	NA	NA		abdominal cuticle; telson; 4 uropods
42: Birch Run [D]	42	PA-185	Cambarus bartonii	2022-07-13	47	No	A0	0	NA	NA	NA		abdominal cuticle; telson; 4 uropods; 4 pereopods
42: Birch Run [D]	42	PA-186	Cambarus bartonii	2022-07-13	41	No	A0	0.1609	NA	NA	NA		abdominal cuticle; telson; 4 uropods; 1 pereopod
42: Birch Run [D]	42	PA-187	Cambarus bartonii	2022-07-13	48	No	A0	0	NA	NA	NA		abdominal cuticle; telson; 4 uropods
42: Birch Run [D]	42	PA-188	Cambarus bartonii	2022-07-13	45	No	A1	0.6292	NA	NA	NA		abdominal cuticle; 4 uropods; telson; 4 pereopods
42: Birch Run [D]	42	PA-189	Cambarus bartonii	2022-07-13	42	No	A0	0	NA	NA	NA		abdominal cuticle; telson; 4 uropods; base of joints
42: Birch Run [D]	42	PA-190	Cambarus bartonii	2022-07-13	48	No	A0	0	NA	NA	NA		abdominal cuticle; telson; 4 uropods; 8 pereopods
43: Little Valley Creek [D]	43	PA-191	Faxonius virilis	2022-08-04	42	No	A0	0	NA	NA	NA		abdominal cuticle; telson; 4 uropods
43: Little Valley Creek [D]	43	PA-192	Faxonius virilis	2022-08-04	54	Yes	A2	6	NA	NA	NA		abdominal cuticle; telson; 4 uropods; 1 pereopod
43: Little Valley Creek [D]	43	PA-193	Faxonius virilis	2022-08-04	51	No	A1	2	NA	NA	NA		abdominal cuticle; telson; 4 uropods; 1 pereopod
43: Little Valley Creek [D]	43	PA-194	Faxonius virilis	2022-08-04	45	No	A0	0	NA	NA	NA		abdominal cuticle; telson; 4 uropods; 4 pereopods
43: Little Valley Creek [D]	43	PA-195	Faxonius virilis	2022-08-04	51	No	A0	0	NA	NA	NA		abdominal cuticle; telson; 4 uropods; 4 pereopods
43: Little Valley Creek [D]	43	PA-196	Faxonius virilis	2022-08-04	46	No	A0	0	NA	NA	NA		abdominal cuticle; telson; 4 uropods; 4 pereopods
43: Little Valley Creek [D]	43	PA-197	Faxonius virilis	2022-08-04	58	No	A0	0	NA	NA	NA		abdominal cuticle; telson; 4 uropods; 3 pereopods
43: Little Valley Creek [D]	43	PA-198	Faxonius virilis	2022-08-04	54	No	A0	0	NA	NA	NA		abdominal cuticle; telson; 4 uropods; 3 pereopods
43: Little Valley Creek [D]	43	PA-199	Faxonius virilis	2022-08-04	54	Yes	A3	50	NA	NA	NA		abdominal cuticle; telson; 4 uropods; 4 pereopods
43: Little Valley Creek [D]	43	PA-200	Faxonius virilis	2022-08-04	56	Yes	A3	60	NA	NA	NA		abdominal cuticle; telson; 4 uropods; 4 pereopods
43: Little Valley Creek [D]	43	PA-201	Faxonius virilis	2022-08-04	51	No	A0	0	NA	NA	NA		abdominal cuticle; telson; 4 uropods; 8 pereopods							=
43: Little Valley Creek [D]	43	PA-202	Faxonius virilis	2022-08-04	50	Yes	A2	22	NA	NA	NA		abdominal cuticle; telson; 4 uropods; 4 pereopods
43: Little Valley Creek [D]	43	PA-203	Faxonius virilis	2022-08-04	37	Yes	A3	150	NA	NA	NA		abdominal cuticle; telson; 4 uropods; 8 pereopods + claw
43: Little Valley Creek [D]	43	PA-204	Faxonius virilis	2022-08-04	36	Yes	A2	30	NA	NA	NA		abdominal cuticle; telson; 4 uropods; 8 pereopods
43: Little Valley Creek [D]	43	PA-205	Faxonius virilis	2022-08-04	49	Yes	A3	176	NA	NA	NA		abdominal cuticle
43: Little Valley Creek [D]	43	PA-206	Faxonius virilis	2022-08-04	47	Yes	A3	140	NA	NA	NA		abdominal cuticle; telson; 4 uropods; 8 pereopods + claw
43: Little Valley Creek [D]	43	PA-207	Faxonius virilis	2022-08-04	43	Yes	A3	220	NA	NA	NA		abdominal cuticle; telson; 4 uropods; 6 pereopods
43: Little Valley Creek [D]	43	PA-208	Faxonius virilis	2022-08-04	56	No	A0	0	NA	NA	NA		abdominal cuticle; telson; 4 uropods
43: Little Valley Creek [D]	43	PA-209	Faxonius virilis	2022-08-04	42	No	A0	0	NA	NA	NA		abdominal cuticle; telson; 4 uropods; 7 pereopods
43: Little Valley Creek [D]	43	PA-210	Faxonius virilis	2022-08-04	46	No	A1	2	NA	NA	NA		abdominal cuticle; telson; 4 uropods; 6 pereopods
43: Little Valley Creek [D]	43	PA-211	Faxonius virilis	2022-08-04	58	No	A0	0	NA	NA	NA		whole specimen
43: Little Valley Creek [D]	43	PA-212	Faxonius virilis	2022-08-04	40	Yes	A2	40	NA	NA	NA		whole specimen
43: Little Valley Creek [D]	43	PA-213	Faxonius virilis	2022-08-04	48	No	A0	0	NA	NA	NA		whole specimen
43: Little Valley Creek [D]	43	PA-214	Faxonius virilis	2022-08-04	49	No	A1	1	NA	NA	NA		abdominal cuticle; telson; 4 uropods; 2 pereopods
44: Yellow Breeches Creek [S]	44	PA-215	Faxonius rusticus	2022-08-03	45	Yes	A3	219	NA	NA	NA		abdominal cuticle
44: Yellow Breeches Creek [S]	44	PA-216	Faxonius rusticus	2022-08-03	45	Yes	A4	1360	NA	NA	NA	YES	abdominal cuticle
44: Yellow Breeches Creek [S]	44	PA-217	Faxonius rusticus	2022-08-03	53	Yes	A3	306	NA	NA	NA		abdominal cuticle
44: Yellow Breeches Creek [S]	44	PA-218	Faxonius rusticus	2022-08-03	44	Yes	A2	10	NA	NA	NA		abdominal cuticle; telson
44: Yellow Breeches Creek [S]	44	PA-219	Faxonius rusticus	2022-08-03	51	Yes	A2	33	NA	NA	NA		abdominal cuticle; telson
44: Yellow Breeches Creek [S]	44	PA-220	Faxonius rusticus	2022-08-03	50	Yes	A3	177	NA	NA	NA		abdominal cuticle; telson; 3 pereopods
44: Yellow Breeches Creek [S]	44	PA-221	Faxonius rusticus	2022-08-03	45	Yes	A3	72	NA	NA	NA		abdominal cuticle; telson; uropod
44: Yellow Breeches Creek [S]	44	PA-222	Faxonius rusticus	2022-08-03	48	Yes	A3	160	NA	NA	NA		abdominal cuticle; telson; 4 uropods; 3 pereopods
44: Yellow Breeches Creek [S]	44	PA-223	Faxonius rusticus	2022-08-03	42	Yes	A2	39	NA	NA	NA		abdominal cuticle; telson; 4 uropods; 1 pereopod
44: Yellow Breeches Creek [S]	44	PA-224	Faxonius rusticus	2022-08-03	54	Yes	A3	100	NA	NA	NA		abdominal cuticle; telson; 4 uropods; 2 pereopods
44: Yellow Breeches Creek [S]	44	PA-225	Faxonius rusticus	2022-08-03	54	Yes	A2	15	NA	NA	NA		abdominal cuticle; telson; 4 uropods; 3 pereopods
44: Yellow Breeches Creek [S]	44	PA-226	Faxonius rusticus	2022-08-03	50	Yes	A2	19	NA	NA	NA		abdominal cuticle; telson; 4 uropods; 2 pereopods
44: Yellow Breeches Creek [S]	44	PA-227	Faxonius rusticus	2022-08-03	43	Yes	A2	43	NA	NA	NA		abdominal cuticle; 2 uropods; telson; 4 pereopods
44: Yellow Breeches Creek [S]	44	PA-228	Faxonius rusticus	2022-08-03	44	Yes	A2	31	NA	NA	NA		abdominal cuticle; telson; 4 uropods; 1 pereopod
44: Yellow Breeches Creek [S]	44	PA-229	Faxonius rusticus	2022-08-03	42	Yes	A3	250	NA	NA	NA		abdominal cuticle; telson; 4 uropods; 1 pereopod
44: Yellow Breeches Creek [S]	44	PA-230	Faxonius rusticus	2022-08-03	49	Yes	A2	6	NA	NA	NA		abdominal cuticle; telson; 4 uropods; 3 pereopods
44: Yellow Breeches Creek [S]	44	PA-231	Faxonius rusticus	2022-08-03	46	Yes	A3	70	NA	NA	NA		abdominal cuticle; telson; 4 uropods; 3 pereopods
44: Yellow Breeches Creek [S]	44	PA-232	Faxonius rusticus	2022-08-03	51	Yes	A2	25	NA	NA	NA		abdominal cuticle; telson; 4 uropods; 5 pereopods
44: Yellow Breeches Creek [S]	44	PA-233	Faxonius rusticus	2022-08-03	43	Yes	A3	200	NA	NA	NA		abdominal cuticle; telson; 4 uropods; 3 pereopods
44: Yellow Breeches Creek [S]	44	PA-234	Faxonius rusticus	2022-08-03	34	Yes	A3	57	NA	NA	NA		abdominal cuticle; telson; 4 uropods; 6 pereopods
44: Yellow Breeches Creek [S]	44	PA-235	Faxonius rusticus	2022-08-03	47	Yes	A3	60	NA	NA	NA		abdominal cuticle; telson; 4 uropods; 2 pereopods
44: Yellow Breeches Creek [S]	44	PA-236	Cambarus bartonii	2022-08-03	43	Yes	A2	13	NA	NA	NA		abdominal cuticle; 2 uropods; telson
45: unnamed tributary of Trout Creek [D]	45	PA-237	Faxonius virilis	2022-07-11	49	Yes	A2	10	NA	NA	NA		abdominal cuticle; 1 uropod
45: unnamed tributary of Trout Creek [D]	45	PA-238	Faxonius virilis	2022-07-11	42	Yes	A2	20	NA	NA	NA		abdominal cuticle
45: unnamed tributary of Trout Creek [D]	45	PA-239	Faxonius virilis	2022-07-11	56	Yes	A2	19	NA	NA	NA		abdominal cuticle; 1 uropod
45: unnamed tributary of Trout Creek [D]	45	PA-240	Faxonius virilis	2022-07-11	52	Yes	A2	12	NA	NA	NA		abdominal cuticle; telson
45: unnamed tributary of Trout Creek [D]	45	PA-241	Faxonius virilis	2022-07-11	51	Yes	A3	50	NA	NA	NA		abdominal cuticle
45: unnamed tributary of Trout Creek [D]	45	PA-242	Faxonius virilis	2022-07-11	58	Yes	A2	30	NA	NA	NA		abdominal cuticle; telson; 4 uropods; 8 pereopods
45: unnamed tributary of Trout Creek [D]	45	PA-243	Faxonius virilis	2022-07-11	52	Yes	A2	6	NA	NA	NA		abdominal cuticle; telson; 4 uropods; 6 pereopods
45: unnamed tributary of Trout Creek [D]	45	PA-244	Faxonius virilis	2022-07-11	37	No	A0	0	NA	NA	NA		abdominal cuticle; telson; 4 uropods; 6 pereopods
45: unnamed tributary of Trout Creek [D]	45	PA-245	Faxonius virilis	2022-07-11	52	Yes	A2	8	NA	NA	NA		abdominal cuticle; telson; 4 uropods; 6 pereopods
45: unnamed tributary of Trout Creek [D]	45	PA-246	Faxonius virilis	2022-07-11	52	No	A1	2	NA	NA	NA		abdominal cuticle; telson; 4 uropods; 6 pereopods
45: unnamed tributary of Trout Creek [D]	45	PA-247	Faxonius virilis	2022-07-11	41	Yes	A2	6	NA	NA	NA		abdominal cuticle; telson; 4 uropods; 5 pereopods
45: unnamed tributary of Trout Creek [D]	45	PA-248	Faxonius virilis	2022-07-11	49	No	A0	0	NA	NA	NA		abdominal cuticle; telson; 4 uropods; 7 pereopods
45: unnamed tributary of Trout Creek [D]	45	PA-249	Faxonius virilis	2022-07-11	38	Yes	A2	30	NA	NA	NA		abdominal cuticle; telson; 2 uropods; 7 pereopods
45: unnamed tributary of Trout Creek [D]	45	PA-250	Faxonius virilis	2022-07-11	36	Yes	A3	190	NA	NA	NA		abdominal cuticle; telson; 4 uropods; 5 pereopods
45: unnamed tributary of Trout Creek [D]	45	PA-251	Faxonius virilis	2022-07-11	36	Yes	A2	30	NA	NA	NA		abdominal cuticle; telson; 4 uropods; 2 pereopods
46: Letort Spring Run [S]	46	PA-252	Cambarus bartonii	2022-08-03	55	No	A0	0	NA	NA	NA		abdominal cuticle
46: Letort Spring Run [S]	46	PA-253	Cambarus bartonii	2022-08-03	52	No	A0	0	NA	NA	NA		abdominal cuticle; 1 uropod
46: Letort Spring Run [S]	46	PA-254	Cambarus bartonii	2022-08-03	38	No	A0	0	NA	NA	NA		whole specimen
46: Letort Spring Run [S]	46	PA-255	Cambarus bartonii	2022-08-03	54	No	A0	0	NA	NA	NA		abdominal cuticle; 3 uropods
46: Letort Spring Run [S]	46	PA-256	Cambarus bartonii	2022-08-03	54	No	A1	1.031	NA	NA	NA		abdominal cuticle; 4 uropods
46: Letort Spring Run [S]	46	PA-257	Cambarus bartonii	2022-08-03	56	No	A0	0	NA	NA	NA		abdominal cuticle; 1 uropod; telson
46: Letort Spring Run [S]	46	PA-258	Cambarus bartonii	2022-08-03	51	No	A0	0	NA	NA	NA		abdominal cuticle; 2 uropods
46: Letort Spring Run [S]	46	PA-259	Cambarus bartonii	2022-08-03	54	No	A0	0	NA	NA	NA		abdominal cuticle; 4 uropods
46: Letort Spring Run [S]	46	PA-260	Cambarus bartonii	2022-08-03	59	No	A0	0	NA	NA	NA		abdominal cuticle; 3 uropods
46: Letort Spring Run [S]	46	PA-261	Cambarus bartonii	2022-08-03	55	No	A0	0	NA	NA	NA		abdominal cuticle; telson; 4 uropods
46: Letort Spring Run [S]	46	PA-262	Cambarus bartonii	2022-08-03	52	No	A0	0	NA	NA	NA		abdominal cuticle; telson; 4 uropods; 2 pereopods
46: Letort Spring Run [S]	46	PA-263	Cambarus bartonii	2022-08-03	47	No	A0	0	NA	NA	NA		abdominal cuticle; telson; 4 uropods
46: Letort Spring Run [S]	46	PA-264	Cambarus bartonii	2022-08-03	49	No	A1	0.8121	NA	NA	NA		abdominal cuticle; telson; 4 uropods; 3 pereopods
46: Letort Spring Run [S]	46	PA-265	Cambarus bartonii	2022-08-03	60	No	A1	2.025	NA	NA	NA		abdominal cuticle; telson; 4 uropods; 2 pereopods
46: Letort Spring Run [S]	46	PA-266	Cambarus bartonii	2022-08-03	54	Yes	A2	25.06	NA	NA	NA		abdominal cuticle; telson; 4 uropods; 4 pereopods
46: Letort Spring Run [S]	46	PA-267	Cambarus bartonii	2022-08-03	53	No	A0	0	NA	NA	NA		abdominal cuticle; telson; 4 uropods
46: Letort Spring Run [S]	46	PA-268	Cambarus bartonii	2022-08-03	46	No	A0	0.4405	NA	NA	NA		abdominal cuticle; telson; 4 uropods
46: Letort Spring Run [S]	46	PA-269	Cambarus bartonii	2022-08-03	54	No	A0	0	NA	NA	NA		abdominal cuticle; telson; 4 uropods; 1 pereopod
46: Letort Spring Run [S]	46	PA-270	Cambarus bartonii	2022-08-03	55	No	A0	0	NA	NA	NA		abdominal cuticle; telson; 4 uropods; 2 pereopods
46: Letort Spring Run [S]	46	PA-271	Cambarus bartonii	2022-08-03	59	No	A0	0	NA	NA	NA		abdominal cuticle; telson; 4 uropods
46: Letort Spring Run [S]	46	PA-272	Cambarus bartonii	2022-08-03	54	No	A1	0.9634	NA	NA	NA		abdominal cuticle; telson; 4 uropods; 3 pereopods
46: Letort Spring Run [S]	46	PA-273	Cambarus bartonii	2022-08-03	49	No	A1	3.923	NA	NA	NA		abdominal cuticle; telson; 4 uropods; 3 pereopods
46: Letort Spring Run [S]	46	PA-274	Cambarus bartonii	2022-08-03	52	No	A0	0	NA	NA	NA		abdominal cuticle; telson; 4 uropods
47: unnamed tributary of Conodoguinet Creek [S]	47	PA-275	Faxonius rusticus	2022-08-03	56	Yes	A3	60	NA	NA	NA		abdominal cuticle
47: unnamed tributary of Conodoguinet Creek [S]	47	PA-276	Faxonius rusticus	2022-08-03	39	Yes	A2	24	NA	NA	NA		abdominal cuticle; telson; 4 uropods; 5 pereopods
47: unnamed tributary of Conodoguinet Creek [S]	47	PA-277	Faxonius rusticus	2022-08-03	48	No	A1	1	NA	NA	NA		abdominal cuticle; telson; 4 uropods
47: unnamed tributary of Conodoguinet Creek [S]	47	PA-278	Faxonius rusticus	2022-08-03	45	No	A0	0	NA	NA	NA		abdominal cuticle; telson; 4 uropods; 4 pereopods
47: unnamed tributary of Conodoguinet Creek [S]	47	PA-279	Faxonius rusticus	2022-08-03	55	No	A1	4	NA	NA	NA		abdominal cuticle; telson; 4 uropods; 5 pereopods
47: unnamed tributary of Conodoguinet Creek [S]	47	PA-280	Faxonius rusticus	2022-08-03	50	Yes	A3	120	NA	NA	NA		abdominal cuticle; telson; 4 uropods; 3 pereopods
47: unnamed tributary of Conodoguinet Creek [S]	47	PA-281	Faxonius rusticus	2022-08-03	47	No	A1	3	NA	NA	NA		abdominal cuticle; telson; 4 uropods; 5 pereopods
47: unnamed tributary of Conodoguinet Creek [S]	47	PA-282	Faxonius rusticus	2022-08-03	43	Yes	A2	34	NA	NA	NA		abdominal cuticle; telson; 4 uropods; 3 pereopods
47: unnamed tributary of Conodoguinet Creek [S]	47	PA-283	Faxonius rusticus	2022-08-03	28	No	A0	0	NA	NA	NA		abdominal cuticle; telson; 4 uropods; 5 pereopods
47: unnamed tributary of Conodoguinet Creek [S]	47	PA-284	Faxonius rusticus	2022-08-03	53	Yes	A2	16	NA	NA	NA		abdominal cuticle; telson; 4 uropods; 7 pereopods
47: unnamed tributary of Conodoguinet Creek [S]	47	PA-285	Faxonius rusticus	2022-08-03	58	Yes	A2	28	NA	NA	NA		abdominal cuticle; telson; 4 uropods
47: unnamed tributary of Conodoguinet Creek [S]	47	PA-286	Faxonius rusticus	2022-08-03	37	Yes	A3	250	NA	NA	NA		abdominal cuticle; telson; 4 uropods; 4 pereopods
47: unnamed tributary of Conodoguinet Creek [S]	47	PA-287	Faxonius rusticus	2022-08-03	34	Yes	A3	67	NA	NA	NA		abdominal cuticle; telson; 4 uropods; 3 pereopods
47: unnamed tributary of Conodoguinet Creek [S]	47	PA-288	Faxonius rusticus	2022-08-03	33	Yes	A2	5	NA	NA	NA		abdominal cuticle; telson; 4 uropods; 6 pereopods
47: unnamed tributary of Conodoguinet Creek [S]	47	PA-289	Faxonius rusticus	2022-08-03	47	Yes	A2	20	NA	NA	NA		abdominal cuticle; telson; 4 uropods; 8 pereopods
47: unnamed tributary of Conodoguinet Creek [S]	47	PA-290	Faxonius rusticus	2022-08-03	46	Yes	A2	20	NA	NA	NA		abdominal cuticle; telson; 4 uropods; 7 pereopods
47: unnamed tributary of Conodoguinet Creek [S]	47	PA-291	Faxonius rusticus	2022-08-03	37	Yes	A3	386	NA	NA	NA	YES	abdominal cuticle; telson; 4 uropods; 8 pereopods
47: unnamed tributary of Conodoguinet Creek [S]	47	PA-292	Faxonius rusticus	2022-08-03	36	Yes	A3	90	NA	NA	NA		abdominal cuticle; telson; 4 uropods; 8 pereopods
47: unnamed tributary of Conodoguinet Creek [S]	47	PA-293	Faxonius rusticus	2022-08-03	33	Yes	A2	7	NA	NA	NA		abdominal cuticle; telson; 4 uropods; 7 pereopods
47: unnamed tributary of Conodoguinet Creek [S]	47	PA-294	Faxonius rusticus	2022-08-03	30	Yes	A3	140	NA	NA	NA		abdominal cuticle; telson; 4 uropods; 8 pereopods
47: unnamed tributary of Conodoguinet Creek [S]	47	PA-295	Faxonius rusticus	2022-08-03	32	Yes	A2	17	NA	NA	NA		abdominal cuticle; telson; 4 uropods; 7 pereopods
47: unnamed tributary of Conodoguinet Creek [S]	47	PA-296	Faxonius rusticus	2022-08-03	37	Yes	A3	230	NA	NA	NA		abdominal cuticle; telson; 4 uropods; 4 pereopods
47: unnamed tributary of Conodoguinet Creek [S]	47	PA-297	Faxonius rusticus	2022-08-03	40	Yes	A4	1018	NA	NA	NA	YES	abdominal cuticle; telson; 4 uropods; 6 pereopods
47: unnamed tributary of Conodoguinet Creek [S]	47	PA-298	Faxonius rusticus	2022-08-03	44	Yes	A3	100	NA	NA	NA		abdominal cuticle; telson; 4 uropods; 8 pereopods
47: unnamed tributary of Conodoguinet Creek [S]	47	PA-299	Faxonius rusticus	2022-08-03	39	Yes	A3	120	NA	NA	NA		abdominal cuticle; telson; 4 uropods; 8 pereopods
47: unnamed tributary of Conodoguinet Creek [S]	47	PA-300	Faxonius virilis	2022-08-03	43	Yes	A3	90	NA	NA	NA		abdominal cuticle; telson; 4 uropods
47: unnamed tributary of Conodoguinet Creek [S]	47	PA-301	Faxonius virilis	2022-08-03	40	Yes	A2	40	NA	NA	NA		abdominal cuticle; 4 uropods; 2 pereopods
47: unnamed tributary of Conodoguinet Creek [S]	47	PA-302	Faxonius virilis	2022-08-03	44	Yes	A4	1436	NA	NA	NA	YES	abdominal cuticle; telson; 4 uropods
47: unnamed tributary of Conodoguinet Creek [S]	47	PA-303	Faxonius virilis	2022-08-03	42	Yes	A2	20	NA	NA	NA		abdominal cuticle; telson; 4 uropods; 2 pereopods
47: unnamed tributary of Conodoguinet Creek [S]	47	PA-304	Faxonius virilis	2022-08-03	42	Yes	A3	140	NA	NA	NA		abdominal cuticle; telson; 4 uropods; 1 pereopod
47: unnamed tributary of Conodoguinet Creek [S]	47	PA-305	Faxonius virilis	2022-08-03	49	Yes	A3	80	NA	NA	NA		abdominal cuticle; telson; 4 uropods; 1 pereopod
47: unnamed tributary of Conodoguinet Creek [S]	47	PA-306	Faxonius virilis	2022-08-03	48	Yes	A2	38	NA	NA	NA		abdominal cuticle; telson; 4 uropods; 2 pereopods
47: unnamed tributary of Conodoguinet Creek [S]	47	PA-307	Faxonius virilis	2022-08-03	41	Yes	A3	600	NA	NA	NA	YES	abdominal cuticle; telson; 4 uropods; 4 pereopods
47: unnamed tributary of Conodoguinet Creek [S]	47	PA-308	Faxonius virilis	2022-08-03	43	Yes	A3	70	NA	NA	NA		abdominal cuticle; telson; 4 uropods; 3 pereopods
47: unnamed tributary of Conodoguinet Creek [S]	47	PA-309	Faxonius virilis	2022-08-03	37	Yes	A3	160	NA	NA	NA		abdominal cuticle; telson; 4 uropods; 4 pereopods
47: unnamed tributary of Conodoguinet Creek [S]	47	PA-310	Faxonius virilis	2022-08-03	51	Yes	A2	10	NA	NA	NA		abdominal cuticle; telson; 4 uropods; 6 pereopods
47: unnamed tributary of Conodoguinet Creek [S]	47	PA-311	Faxonius virilis	2022-08-03	35	Yes	A3	100	NA	NA	NA		abdominal cuticle; telson; 4 uropods; 5 pereopods
47: unnamed tributary of Conodoguinet Creek [S]	47	PA-312	Faxonius virilis	2022-08-03	50	Yes	A3	270	NA	NA	NA		abdominal cuticle; telson; 4 uropods; 4 pereopods
47: unnamed tributary of Conodoguinet Creek [S]	47	PA-313	Faxonius virilis	2022-08-03	39	Yes	A3	310	NA	NA	NA		abdominal cuticle; telson; 4 uropods; 6 pereopods
47: unnamed tributary of Conodoguinet Creek [S]	47	PA-314	Faxonius virilis	2022-08-03	42	Yes	A3	220	NA	NA	NA		abdominal cuticle; telson; 4 uropods; 6 pereopods
47: unnamed tributary of Conodoguinet Creek [S]	47	PA-315	Faxonius virilis	2022-08-03	45	Yes	A3	750	NA	NA	NA	YES	abdominal cuticle; telson; 4 uropods; 8 pereopods
47: unnamed tributary of Conodoguinet Creek [S]	47	PA-316	Faxonius virilis	2022-08-03	44	No	A0	0	NA	NA	NA		abdominal cuticle; telson; 4 uropods; 4 pereopods
47: unnamed tributary of Conodoguinet Creek [S]	47	PA-317	Faxonius virilis	2022-08-03	49	Yes	A3	200	NA	NA	NA		abdominal cuticle; telson; 4 uropods; 2 pereopods
47: unnamed tributary of Conodoguinet Creek [S]	47	PA-318	Faxonius virilis	2022-08-03	36	Yes	A2	30	NA	NA	NA		abdominal cuticle; telson; 4 uropods; 6 pereopods
47: unnamed tributary of Conodoguinet Creek [S]	47	PA-319	Faxonius virilis	2022-08-03	40	Yes	A3	93	NA	NA	NA		abdominal cuticle; telson; 4 uropods; 5 pereopods
47: unnamed tributary of Conodoguinet Creek [S]	47	PA-320	Faxonius virilis	2022-08-03	59	Yes	A2	7	NA	NA	NA		abdominal cuticle; telson; 4 uropods; cuticle melanisation observed
48: unnamed tributary of Yellow Breeches Creek [S]	48	PA-321	Faxonius rusticus	2022-08-03	52	Yes	A2	13	NA	NA	NA		abdominal cuticle; telson
48: unnamed tributary of Yellow Breeches Creek [S]	48	PA-322	Faxonius rusticus	2022-08-03	50	No	A1	2	NA	NA	NA		abdominal cuticle
48: unnamed tributary of Yellow Breeches Creek [S]	48	PA-323	Faxonius rusticus	2022-08-03	48	Yes	A2	12	NA	NA	NA		abdominal cuticle; telson
48: unnamed tributary of Yellow Breeches Creek [S]	48	PA-324	Faxonius rusticus	2022-08-03	43	Yes	A2	41	NA	NA	NA		abdominal cuticle; telson
48: unnamed tributary of Yellow Breeches Creek [S]	48	PA-325	Faxonius rusticus	2022-08-03	47	Yes	A2	36	NA	NA	NA		abdominal cuticle; telson; half of pereopod; cuticle melanisation observed
48: unnamed tributary of Yellow Breeches Creek [S]	48	PA-326	Faxonius rusticus	2022-08-03	46	Yes	A4	1300	NA	NA	NA	YES	abdominal cuticle; 2 pereopods
48: unnamed tributary of Yellow Breeches Creek [S]	48	PA-327	Faxonius rusticus	2022-08-03	50	Yes	A2	21	NA	NA	NA		abdominal cuticle; telson; 2 uropods
48: unnamed tributary of Yellow Breeches Creek [S]	48	PA-328	Faxonius rusticus	2022-08-03	51	Yes	A2	41	NA	NA	NA		abdominal cuticle; 2 uropods; cuticle melanisation observed
48: unnamed tributary of Yellow Breeches Creek [S]	48	PA-329	Faxonius rusticus	2022-08-03	51	Yes	A2	18	NA	NA	NA		abdominal cuticle; 2 uropods; telson; 1 pereopod
48: unnamed tributary of Yellow Breeches Creek [S]	48	PA-330	Faxonius rusticus	2022-08-03	48	Yes	A2	32	NA	NA	NA		abdominal cuticle; telson
48: unnamed tributary of Yellow Breeches Creek [S]	48	PA-331	Faxonius rusticus	2022-08-03	49	Yes	A2	17	NA	NA	NA		abdominal cuticle; telson; 4 uropods; 2 pereopods
48: unnamed tributary of Yellow Breeches Creek [S]	48	PA-332	Faxonius rusticus	2022-08-03	48	Yes	A2	23	NA	NA	NA		abdominal cuticle; 2 uropods; telson
48: unnamed tributary of Yellow Breeches Creek [S]	48	PA-333	Faxonius rusticus	2022-08-03	42	Yes	A2	39	NA	NA	NA		abdominal cuticle; 4 uropods; telson
48: unnamed tributary of Yellow Breeches Creek [S]	48	PA-334	Faxonius rusticus	2022-08-03	50	No	A0	0	NA	NA	NA		abdominal cuticle; telson; 4 uropods; 1 pereopod
48: unnamed tributary of Yellow Breeches Creek [S]	48	PA-335	Faxonius rusticus	2022-08-03	52	Yes	A2	14	NA	NA	NA		abdominal cuticle; 4 uropods; 1 pereopod
48: unnamed tributary of Yellow Breeches Creek [S]	48	PA-336	Faxonius rusticus	2022-08-03	50	Yes	A3	145	NA	NA	NA		abdominal cuticle; telson; 4 uropods
48: unnamed tributary of Yellow Breeches Creek [S]	48	PA-337	Faxonius rusticus	2022-08-03	48	Yes	A2	13	NA	NA	NA		abdominal cuticle; telson; 4 uropods
48: unnamed tributary of Yellow Breeches Creek [S]	48	PA-338	Faxonius rusticus	2022-08-03	54	Yes	A3	61	NA	NA	NA		abdominal cuticle; telson; 4 uropods
48: unnamed tributary of Yellow Breeches Creek [S]	48	PA-339	Faxonius rusticus	2022-08-03	55	Yes	A2	40	NA	NA	NA		abdominal cuticle; telson; 4 uropods; 1 pereopod
48: unnamed tributary of Yellow Breeches Creek [S]	48	PA-340	Faxonius rusticus	2022-08-03	51	Yes	A3	208	NA	NA	NA		abdominal cuticle; telson; 4 uropods; 2 pereopods
48: unnamed tributary of Yellow Breeches Creek [S]	48	PA-341	Faxonius rusticus	2022-08-03	50	Yes	A2	5	NA	NA	NA		abdominal cuticle; telson; 4 uropods; 1 pereopod
48: unnamed tributary of Yellow Breeches Creek [S]	48	PA-342	Faxonius rusticus	2022-08-03	51	Yes	A2	7	NA	NA	NA		abdominal cuticle; telson; 4 uropods; 1 pereopod
48: unnamed tributary of Yellow Breeches Creek [S]	48	PA-343	Faxonius rusticus	2022-08-03	55	Yes	A2	31	NA	NA	NA		abdominal cuticle; telson; 4 uropods; 5 pereopods
48: unnamed tributary of Yellow Breeches Creek [S]	48	PA-344	Faxonius rusticus	2022-08-03	57	Yes	A2	30	NA	NA	NA		abdominal cuticle; telson; 4 uropods; 5 pereopods
48: unnamed tributary of Yellow Breeches Creek [S]	48	PA-345	Faxonius rusticus	2022-08-03	43	Yes	A3	100	NA	NA	NA		abdominal cuticle; telson; 4 uropods; 7 pereopods
48: unnamed tributary of Yellow Breeches Creek [S]	48	PA-346	Cambarus bartonii	2022-08-03	60	No	A0	0	NA	NA	NA		abdominal cuticle; 1 uropod; cuticle melanisation observed
48: unnamed tributary of Yellow Breeches Creek [S]	48	PA-347	Cambarus bartonii	2022-08-03	61	No	A0	0	NA	NA	NA		abdominal cuticle
48: unnamed tributary of Yellow Breeches Creek [S]	48	PA-348	Cambarus bartonii	2022-08-03	43	No	A0	0	NA	NA	NA		abdominal cuticle; telson; 1 uropod
48: unnamed tributary of Yellow Breeches Creek [S]	48	PA-349	Cambarus bartonii	2022-08-03	56	Yes	A2	5	NA	NA	NA		abdominal cuticle; telson; 4 uropods; 7 pereopods
48: unnamed tributary of Yellow Breeches Creek [S]	48	PA-350	Cambarus bartonii	2022-08-03	53	Yes	A3	150	NA	NA	NA		abdominal cuticle; telson; 4 uropods; 7 pereopods
49: French Creek, upstream [D]	49	PA-351	Faxonius virilis	2022-08-05	54	Yes	A3	50	NA	NA	NA		abdominal cuticle; telson; 4 uropods; 7 pereopods
49: French Creek, upstream [D]	49	PA-352	Faxonius virilis	2022-08-05	54	No	A0	0	NA	NA	NA		abdominal cuticle; part of telson
49: French Creek, upstream [D]	49	PA-353	Faxonius rusticus	2022-08-05	52	Yes	A3	50	NA	NA	NA		abdominal cuticle; part of telson
49: French Creek, upstream [D]	49	PA-354	Faxonius rusticus	2022-08-05	47	Yes	A3	60	NA	NA	NA		abdominal cuticle; 2 uropods
49: French Creek, upstream [D]	49	PA-355	Faxonius rusticus	2022-08-05	55	Yes	A2	6	NA	NA	NA		abdominal cuticle
49: French Creek, upstream [D]	49	PA-356	Faxonius rusticus	2022-08-05	51	Yes	A3	100	NA	NA	NA		abdominal cuticle
49: French Creek, upstream [D]	49	PA-357	Faxonius rusticus	2022-08-05	43	Yes	A2	5	NA	NA	NA		abdominal cuticle
49: French Creek, upstream [D]	49	PA-358	Faxonius rusticus	2022-08-05	56	Yes	A2	30	NA	NA	NA		abdominal cuticle
49: French Creek, upstream [D]	49	PA-359	Faxonius rusticus	2022-08-05	55	Yes	A2	12	NA	NA	NA		abdominal cuticle; part of telson
49: French Creek, upstream [D]	49	PA-360	Faxonius rusticus	2022-08-05	52	Yes	A2	40	NA	NA	NA		abdominal cuticle
49: French Creek, upstream [D]	49	PA-361	Faxonius rusticus	2022-08-05	47	No	A0	0	NA	NA	NA		abdominal cuticle; telson; uropod
49: French Creek, upstream [D]	49	PA-362	Faxonius rusticus	2022-08-05	47	No	A0	0	NA	NA	NA		abdominal cuticle; uropod
49: French Creek, upstream [D]	49	PA-363	Faxonius rusticus	2022-08-05	52	No	A1	1	NA	NA	NA		abdominal cuticle
49: French Creek, upstream [D]	49	PA-364	Faxonius rusticus	2022-08-05	56	Yes	A2	5	NA	NA	NA		abdominal cuticle; telson; 4 uropods; 2 pereopods
49: French Creek, upstream [D]	49	PA-365	Faxonius rusticus	2022-08-05	54	Yes	A2	11	NA	NA	NA		abdominal cuticle; telson; 4 uropods; 2 pereopods
49: French Creek, upstream [D]	49	PA-366	Faxonius rusticus	2022-08-05	48	No	A0	0	NA	NA	NA		abdominal cuticle; telson; 4 uropods; 5 pereopods
